# Supplementary material for: ﻿Revision of the millipede family Dalodesmidae in Madagascar, with descriptions of two new Malagasy species of Dalodesmus Cook, 1896 (Diplopoda, Polydesmida)
Source: Zookeys. 2025 Jan 8;1223:185–220. doi: 10.3897/zookeys.1223.139346 (PMC11736306; doi:10.3897/zookeys.1223.139346)
Supplement: XML Treatment for Phymatodesmus sakalava [file zookeys.1223.139346-treatment2.xml]

<!DOCTYPE tp:taxon-treatment
  PUBLIC "-//TaxonX//DTD Taxonomic Treatment Publishing DTD v0 20100105//EN" "tax-treatment-NSO.dtd">
<tp:taxon-treatment xmlns:tp="http://www.plazi.org/taxpub"><tp:treatment-meta><kwd-group><label>Taxon classification</label><kwd>
                <named-content content-type="kingdom">Animalia</named-content>
              </kwd><kwd>
                <named-content content-type="order">Polydesmida</named-content>
              </kwd><kwd>
                <named-content content-type="family">Vaalogonopodidae</named-content>
              </kwd></kwd-group><mixed-citation publication-type="journal"><person-group><name><surname>Wesener</surname><given-names>Thomas</given-names></name><name><surname>Akkari</surname><given-names>Nesrine</given-names></name><name><surname>Golovatch</surname><given-names>Sergei I.</given-names></name></person-group><article-title>﻿Revision of the millipede family <tp:taxon-name><tp:taxon-name-part taxon-name-part-type="family">Dalodesmidae</tp:taxon-name-part></tp:taxon-name> in Madagascar, with descriptions of two new Malagasy species of <italic><tp:taxon-name><tp:taxon-name-part taxon-name-part-type="genus" reg="Dalodesmus">Dalodesmus</tp:taxon-name-part></tp:taxon-name></italic> Cook, 1896 (<tp:taxon-name><tp:taxon-name-part taxon-name-part-type="class">Diplopoda</tp:taxon-name-part></tp:taxon-name>, <tp:taxon-name><tp:taxon-name-part taxon-name-part-type="order">Polydesmida</tp:taxon-name-part></tp:taxon-name>)</article-title><source>Zookeys</source><day>08</day><month>01</month><year>2025</year><volume>1223</volume><fpage>185</fpage><lpage>220</lpage><pub-id pub-id-type="doi">10.3897/zookeys.1223.139346</pub-id></mixed-citation></tp:treatment-meta><tp:nomenclature><label>﻿</label><tp:taxon-name>
              <object-id xmlns:xlink="http://www.w3.org/1999/xlink" content-type="arpha" xlink:type="simple">51691BCD-5073-5AB5-A5F1-FFC3AC39BCB4</object-id>
              <tp:taxon-name-part taxon-name-part-type="genus" reg="Phymatodesmus">Phymatodesmus</tp:taxon-name-part>
              <tp:taxon-name-part taxon-name-part-type="species" reg="sakalava">sakalava</tp:taxon-name-part>
            </tp:taxon-name><tp:taxon-authority>(de Saussure &amp; Zehntner, 1897)</tp:taxon-authority><xref ref-type="fig" rid="F1">Figs 1</xref><xref ref-type="fig" rid="F2">, 2</xref><xref ref-type="fig" rid="F3">, 3</xref><tp:nomenclature-citation-list><tp:nomenclature-citation><tp:taxon-name>
                  <tp:taxon-name-part taxon-name-part-type="genus" reg="Polydesmus">Polydesmus</tp:taxon-name-part>
                  <tp:taxon-name-part taxon-name-part-type="species" reg="sakalava">sakalava</tp:taxon-name-part>
                </tp:taxon-name><comment>de Saussure &amp; Zehntner, 1897: plate 5, fig. 22 (figure and caption only).</comment></tp:nomenclature-citation><tp:nomenclature-citation><tp:taxon-name><tp:taxon-name-part taxon-name-part-type="genus" reg="Polydesmus">Polydesmus</tp:taxon-name-part> (<tp:taxon-name-part taxon-name-part-type="subgenus" reg="Phymatodesmus">Phymatodesmus</tp:taxon-name-part>) <tp:taxon-name-part taxon-name-part-type="species" reg="sakalava">sakalava</tp:taxon-name-part></tp:taxon-name><comment>– <xref ref-type="bibr" rid="B9">de Saussure and Zehntner 1902</xref>: 95 (D).</comment></tp:nomenclature-citation><tp:nomenclature-citation><tp:taxon-name>
                  <tp:taxon-name-part taxon-name-part-type="genus" reg="Eutubercularium">Eutubercularium</tp:taxon-name-part>
                  <tp:taxon-name-part taxon-name-part-type="species" reg="sakalava">sakalava</tp:taxon-name-part>
                </tp:taxon-name><comment>– <xref ref-type="bibr" rid="B5">Brölemann 1916</xref>: 605 (D); <xref ref-type="bibr" rid="B16">Hollier and Wesener 2017</xref>: 62 (L).</comment></tp:nomenclature-citation><tp:nomenclature-citation><tp:taxon-name>
                  <tp:taxon-name-part taxon-name-part-type="genus" reg="Dalodesmus">Dalodesmus</tp:taxon-name-part>
                  <tp:taxon-name-part taxon-name-part-type="species" reg="sakalava">sakalava</tp:taxon-name-part>
                </tp:taxon-name><comment>– <xref ref-type="bibr" rid="B17">Jeekel 1965</xref>: 238 (L); <xref ref-type="bibr" rid="B14">Hoffman 1974</xref>: 230 (L); <xref ref-type="bibr" rid="B12">Golovatch and Hoffman 1989</xref>: 162 (L).</comment></tp:nomenclature-citation><tp:nomenclature-citation><tp:taxon-name>
                  <tp:taxon-name-part taxon-name-part-type="genus" reg="Phymatodesmus">Phymatodesmus</tp:taxon-name-part>
                  <tp:taxon-name-part taxon-name-part-type="species" reg="sakalava">sakalava</tp:taxon-name-part>
                </tp:taxon-name><comment>– <xref ref-type="bibr" rid="B2">Attems 1940</xref>: 490 (L); <xref ref-type="bibr" rid="B10">Enghoff 2003</xref>: 623 (L); <xref ref-type="bibr" rid="B20">Mesibov et al. 2018</xref>: 389 (N); <xref ref-type="bibr" rid="B22">Wesener and Enghoff 2022</xref>: 926 (L).</comment></tp:nomenclature-citation><tp:nomenclature-citation><tp:taxon-name>
                  <tp:taxon-name-part taxon-name-part-type="family">Dalodesmidae</tp:taxon-name-part>
                </tp:taxon-name><comment>sp. – <xref ref-type="bibr" rid="B21">Spelzhausen et al., 2020</xref>: 4 (L).</comment></tp:nomenclature-citation></tp:nomenclature-citation-list></tp:nomenclature><tp:treatment-sec sec-type="notes" id="SECID0ENKAE"><title>Note.</title><p>As iterated above, the confusion <xref ref-type="bibr" rid="B7">de Saussure and Zehntner (1897</xref>, <xref ref-type="bibr" rid="B8">1901</xref>, <xref ref-type="bibr" rid="B9">1902</xref>) created by the initial usage of the specific epithet <italic><tp:taxon-name><tp:taxon-name-part taxon-name-part-type="genus" reg="Polydesmus"/><tp:taxon-name-part taxon-name-part-type="species" reg="sakalava">sakalava</tp:taxon-name-part></tp:taxon-name></italic> for two species of <italic><tp:taxon-name><tp:taxon-name-part taxon-name-part-type="genus" reg="Polydesmus">Polydesmus</tp:taxon-name-part></tp:taxon-name></italic> Latreille, 1761 has been resolved only recently (<xref ref-type="bibr" rid="B20">Mesibov et al. 2018</xref>). While the original type locality of the species is unknown, Franz Sikora is known to have collected mainly around the capital, Antananarivo. The freshly collected male specimen comes from Andasibe (<xref ref-type="bibr" rid="B21">Spelzhausen et al. 2020</xref>), one of the largest remaining blocks of natural vegetation, on the old way from the coast to the capital.</p></tp:treatment-sec><tp:treatment-sec sec-type="material" id="SECID0EYLAE"><title>Material examined.</title><p>• ♀ <bold><italic>holotype</italic></bold>, fragmented (<named-content xmlns:xlink="http://www.w3.org/1999/xlink" content-type="dwc:institutional_code" xlink:title="Muséum d’histoire naturelle de la Ville de Genève, Geneva, Switzerland" xlink:href="http://grbio.org/institution/museum-dhistoire-naturelle-6" xlink:type="simple">MHNG</named-content>), ‘Madagascar’, coll. Sikora • 1 ♂, <named-content xmlns:xlink="http://www.w3.org/1999/xlink" content-type="dwc:institutional_code" xlink:title="Zoologisches Forschungsinstitut und Museum Alexander Koenig, Germany" xlink:href="http://grbio.org/institution/zoologisches-forschungsmuseum-alexander-koenig" xlink:type="simple">ZFMK</named-content> MYR 12217; Madagascar, Moramanga District, Andasibe National Park (= Périnet), Analamazaotra Forest Station, secondary forest, <italic><tp:taxon-name><tp:taxon-name-part taxon-name-part-type="genus" reg="Eucalyptus">Eucalyptus</tp:taxon-name-part></tp:taxon-name></italic> 1909 plantation, sifted leaf litter, IV.2017, L. Spelzhausen and G. Rakotonirina leg.</p></tp:treatment-sec><tp:treatment-sec sec-type="description" id="SECID0ESMAE"><title>Brief description.</title><p>(After <xref ref-type="bibr" rid="B7">de Saussure and Zehntner 1897</xref>, <xref ref-type="bibr" rid="B9">1902</xref>.) A single line drawing (Fig. <xref ref-type="fig" rid="F1">1G</xref>) and its caption reading “<italic><tp:taxon-name><tp:taxon-name-part taxon-name-part-type="genus" reg="Polydesmus">Polydesmus</tp:taxon-name-part><tp:taxon-name-part taxon-name-part-type="species" reg="sakalava">sakalava</tp:taxon-name-part></tp:taxon-name></italic>” in <xref ref-type="bibr" rid="B7">de Saussure and Zehntner (1897)</xref> serve as the original description. Combined with a later verbal description of the adult ♀ holotype, by <xref ref-type="bibr" rid="B9">de Saussure and Zehntner (1902)</xref>, the following relevant information can be obtained: body pale reddish, subcylindrical, 10 mm long, 1 mm wide, with a strongly convex dorsum and very narrow, declivous, and subrectangular paraterga.</p><fig id="F1" position="float" orientation="portrait"><object-id xmlns:xlink="http://www.w3.org/1999/xlink" content-type="doi" xlink:type="simple">10.3897/zookeys.1223.139346.figure1</object-id><object-id xmlns:xlink="http://www.w3.org/1999/xlink" content-type="arpha" xlink:type="simple">20ADB95F-127B-57C7-AA30-1C985F8C8C2D</object-id><label>Figure 1.</label><caption><p><italic><tp:taxon-name><tp:taxon-name-part taxon-name-part-type="genus" reg="Phymatodesmus">Phymatodesmus</tp:taxon-name-part><tp:taxon-name-part taxon-name-part-type="species" reg="sakalava">sakalava</tp:taxon-name-part></tp:taxon-name></italic> (de Saussure &amp; Zehntner, 1897), ♀ holotype <named-content xmlns:xlink="http://www.w3.org/1999/xlink" content-type="dwc:institutional_code" xlink:title="Muséum d’histoire naturelle de la Ville de Genève, Geneva, Switzerland" xlink:href="http://grbio.org/institution/museum-dhistoire-naturelle-6" xlink:type="simple">MHNG</named-content> (G, H), ♂ specimen (<named-content xmlns:xlink="http://www.w3.org/1999/xlink" content-type="dwc:institutional_code" xlink:title="Zoologisches Forschungsinstitut und Museum Alexander Koenig, Germany" xlink:href="http://grbio.org/institution/zoologisches-forschungsmuseum-alexander-koenig" xlink:type="simple">ZFMK</named-content> MYR12217). Multi-layer photographs and drawings <bold>A</bold> habitus, dorsal view <bold>B</bold> habitus, lateral view <bold>C</bold> habitus, ventral view <bold>D</bold> detail of midbody rings, dorsal view <bold>E</bold> detail of anterior body rings and gonopod, lateral view <bold>F</bold> detail of anterior rings and gonopods, ventral view <bold>G</bold> drawing from the original description in <xref ref-type="bibr" rid="B7">de Saussure and Zehntner (1897)</xref><bold>H</bold> detail of body ring, ♀ holotype <bold>I</bold> gonopod still attached, ventral view. Abbreviations: lb = lateral branch; mb = mesal branch; sl = solenomere branch. Scale bar: 0.3 mm (<bold>H</bold>).</p></caption><graphic xmlns:xlink="http://www.w3.org/1999/xlink" xlink:href="zookeys-1223-185_article-139346__-g001.jpg" position="float" orientation="portrait" xlink:type="simple" id="oo_1215825.jpg"><uri content-type="original_file" xlink:type="simple">https://binary.pensoft.net/fig/1215825</uri></graphic></fig><p><italic><tp:taxon-name><tp:taxon-name-part taxon-name-part-type="genus" reg="Phymatodesmus">Phymatodesmus</tp:taxon-name-part></tp:taxon-name></italic> s<italic>akalava</italic> can be readily distinguished from other known Malagasy <tp:taxon-name><tp:taxon-name-part taxon-name-part-type="family">Dalodesmidae</tp:taxon-name-part></tp:taxon-name>: the small size, a subcylindrical body, the mostly small, conical, and sharp tuberculations on midbody metaterga arranged in four unusually regular transverse rows, and strikingly small, narrow, and rectangular paraterga.</p></tp:treatment-sec><tp:treatment-sec sec-type="description" id="SECID0EBQAE"><title>First description of the male.</title><p>Length ca 10 mm, width of midbody pro- and metazona 0.75 and 1.05 mm, respectively.</p><p>Colouration (freshly preserved in ethanol) brown; prozona, basal parts of legs, mandibles, and paraprocts paler. Epicranium grey, antennae and apical parts of legs faded grey.</p><p>Body with 20 rings. Tegument mainly dull (Fig. <xref ref-type="fig" rid="F1">1A–F</xref>), microgranulate to microtuberculate throughout (Fig. <xref ref-type="fig" rid="F1">1G, H</xref>), even surfaces of prozona and of metazona below paraterga finely microgranulate, sterna granulate.</p><p>Head also densely microtuberculate or granulate throughout, micropilose; epicranial suture thin, but distinct; genae squarish, set off ventrally from gnathochilarial stipes by a small, but evident ridge. Interantennal isthmus ~ 2 × diameter of antennal socket (Fig. <xref ref-type="fig" rid="F1">1C</xref>).</p><p>Antennae very short and rather clavate, in situ reaching back past ring 2 when stretched dorsally, very densely setose and microgranulate. In length, antennomere 6 &gt; 5 = 3 &gt; 4 &gt; 2 &gt; 1 = 7; antennomere 6 the largest and the highest, antennomeres 5 and 6 each with a small, round, distodorsal knob, most likely beset with sensory cones.</p><p>In width, collum = head &lt; ring 2 &gt; 3 = 4–16; thereafter body gradually tapering towards telson (Fig. <xref ref-type="fig" rid="F1">1A–C</xref>). Collum transversely suboval, regularly and broadly rounded laterally, densely tuberculate, most tuberculations being circular, evident, equipped with very short, mostly subclavate setae and arranged in 15–17 lateral, 8–9 transverse, rather irregular, arcuated rows. Metaterga 2–4 narrow, each with four, similar, transverse, arcuated, circular rows of setigerous tubercles, following metaterga each largely with five such rows (Fig. <xref ref-type="fig" rid="F2">2A, B</xref>). Paraterga short, rectangular, strongly declivous, posterior margin straight (Fig. <xref ref-type="fig" rid="F2">2B, C</xref>). Lateral margin of paraterga beset with 5–6 similarly circular, setigerous (Fig. <xref ref-type="fig" rid="F2">2D</xref>) tubercles/lobulations. Ozopores inconspicuous, opening laterally near penultimate lateral lobulation on pore-bearing rings 5, 7, 9, 10, 12, 13, 15–19. Strictures between pro- and metazona narrow and rather deep, nearly smooth (Fig. <xref ref-type="fig" rid="F2">2E</xref>).</p><fig id="F2" position="float" orientation="portrait"><object-id xmlns:xlink="http://www.w3.org/1999/xlink" content-type="doi" xlink:type="simple">10.3897/zookeys.1223.139346.figure2</object-id><object-id xmlns:xlink="http://www.w3.org/1999/xlink" content-type="arpha" xlink:type="simple">282CE3CB-CECC-5784-8949-74E7C0A1BD8B</object-id><label>Figure 2.</label><caption><p><italic><tp:taxon-name><tp:taxon-name-part taxon-name-part-type="genus" reg="Phymatodesmus">Phymatodesmus</tp:taxon-name-part><tp:taxon-name-part taxon-name-part-type="species" reg="sakalava">sakalava</tp:taxon-name-part></tp:taxon-name></italic> (de Saussure &amp; Zehntner, 1897), ♂ specimen (<named-content xmlns:xlink="http://www.w3.org/1999/xlink" content-type="dwc:institutional_code" xlink:title="Zoologisches Forschungsinstitut und Museum Alexander Koenig, Germany" xlink:href="http://grbio.org/institution/zoologisches-forschungsmuseum-alexander-koenig" xlink:type="simple">ZFMK</named-content> MYR12217). <abbrev xmlns:xlink="http://www.w3.org/1999/xlink" xlink:title="scanning electron microscopy" id="ABBRID0EGSAE" xlink:type="simple">SEM</abbrev> micrographs <bold>A</bold> midbody ring with pro- and metazonite, dorsal view <bold>B</bold> midbody ring, lateral view <bold>C</bold> midbody ring, paranota with ozopore <bold>D</bold> details of surface structures, dorsal view <bold>E</bold> detail of surface structures of prozonite and metazonite <bold>F</bold> endotergum. Scale bars: 100 µm (<bold>A–C</bold>); 10 µm (<bold>D</bold>); 20 µm (<bold>E</bold>); 10 µm (<bold>F</bold>).</p></caption><graphic xmlns:xlink="http://www.w3.org/1999/xlink" xlink:href="zookeys-1223-185_article-139346__-g002.jpg" position="float" orientation="portrait" xlink:type="simple" id="oo_1215826.jpg"><uri content-type="original_file" xlink:type="simple">https://binary.pensoft.net/fig/1215826</uri></graphic></fig><p>Telson: Epiproct small, conical, and subtruncate at tip. Hypoproct trapeziform, with 1+1 setae borne on distinct oblong knobs at caudal margin. Paraprocts with 2+2 setae on triangular and projecting knobs (Fig. <xref ref-type="fig" rid="F2">2C</xref>).</p><p>Limbus very thin, small, and entire. Neither an axial line nor pleurosternal carinae (Fig. <xref ref-type="fig" rid="F1">1A–C</xref>). Posterior margin of metazona a row of dense, elongate, apically microdenticulate (with 6–9 indentations (Fig. <xref ref-type="fig" rid="F2">2F</xref>), subrectangular projections (Fig. <xref ref-type="fig" rid="F2">2F</xref>)).</p><p>Gonopodal aperture roundly pentagonal, large, taking up ~ 2/3 width of metazonum 7, clearly open and drawn into metazonum 6 (Fig. <xref ref-type="fig" rid="F1">1I</xref>).</p><p>First two leg pairs shorter and thicker than other legs. Midbody legs incrassate, medium in length, as long as body height, with small, stout, abundant, and usually curved setae with admixture of sphaerotrichomes ventrally on all podomeres; gonopores on coxae 2 inconspicuous, prefemora not bulged laterally; claws simple, very small; in length, tarsus &gt; femur &gt; prefemur &gt; coxa &gt; tibia = postfemur.</p><p>Gonopods (Figs <xref ref-type="fig" rid="F1">1I</xref>, <xref ref-type="fig" rid="F3">3A–F</xref>) relatively simple. Both coxite and prefemorite very short, fused medially, prefemorite setose. Femorites (fe) contiguous medially, densely setose both ventrally and laterally, rather stout (~ 2 × as long as acropodites), suberect and clearly flattened dorsoventrally. Acropodite tripartite, divided into a dorsomedial, long, simple and subsecuriform solenomere (sl), a simple and subspiniform lateral branch (lb), both sl and lb being subequal in length, but clearly shorter than the longest, simple, rather finger-shaped, apically roundly and irregularly trifid, mesal branch (mb).</p><fig id="F3" position="float" orientation="portrait"><object-id xmlns:xlink="http://www.w3.org/1999/xlink" content-type="doi" xlink:type="simple">10.3897/zookeys.1223.139346.figure3</object-id><object-id xmlns:xlink="http://www.w3.org/1999/xlink" content-type="arpha" xlink:type="simple">F7FF77AA-17CC-5BC1-86CD-35C4782B0D2C</object-id><label>Figure 3.</label><caption><p><italic><tp:taxon-name><tp:taxon-name-part taxon-name-part-type="genus" reg="Phymatodesmus">Phymatodesmus</tp:taxon-name-part><tp:taxon-name-part taxon-name-part-type="species" reg="sakalava">sakalava</tp:taxon-name-part></tp:taxon-name></italic> (de Saussure &amp; Zehntner, 1897), ♂ specimen (<named-content xmlns:xlink="http://www.w3.org/1999/xlink" content-type="dwc:institutional_code" xlink:title="Zoologisches Forschungsinstitut und Museum Alexander Koenig, Germany" xlink:href="http://grbio.org/institution/zoologisches-forschungsmuseum-alexander-koenig" xlink:type="simple">ZFMK</named-content> MYR12217). Multi-layered photographs and drawings, gonopod <bold>A</bold> posterior view <bold>B</bold> lateral and mesal view <bold>C</bold> lateral view <bold>D</bold> posterior view <bold>E</bold> anterior view <bold>F</bold> lateral view. Abbreviations: fe = femorite; lb = lateral branch; mb = mesal branch; sl = solenomere branch.</p></caption><graphic xmlns:xlink="http://www.w3.org/1999/xlink" xlink:href="zookeys-1223-185_article-139346__-g003.jpg" position="float" orientation="portrait" xlink:type="simple" id="oo_1215827.jpg"><uri content-type="original_file" xlink:type="simple">https://binary.pensoft.net/fig/1215827</uri></graphic></fig></tp:treatment-sec><tp:treatment-sec sec-type="remarks" id="SECID0ERVAE"><title>Remarks.</title><p>Aside from the very obvious differences between <italic><tp:taxon-name><tp:taxon-name-part taxon-name-part-type="genus" reg="Phymatodesmus">Phymatodesmus</tp:taxon-name-part></tp:taxon-name></italic> and <italic><tp:taxon-name><tp:taxon-name-part taxon-name-part-type="genus" reg="Dalodesmus">Dalodesmus</tp:taxon-name-part></tp:taxon-name></italic> in the development and shape of paraterga, clear-cut discrepancies also concern leg lengths (in <italic><tp:taxon-name><tp:taxon-name-part taxon-name-part-type="genus" reg="Phymatodesmus">Phymatodesmus</tp:taxon-name-part></tp:taxon-name></italic>, the whole legs, especially both postfemora and tibiae are shorter), the antennae are also shorter, the collum is as wide as the head, the head is completely micropilose, including the epicranium (vs glabrous in <italic><tp:taxon-name><tp:taxon-name-part taxon-name-part-type="genus" reg="Dalodesmus">Dalodesmus</tp:taxon-name-part></tp:taxon-name></italic>), the paraprocts of the telson lack triangular setiferous knobs/projections (vs 2+2 setae borne on knobs on the paraprocts), and the 1+1 setae on the hypoproct are borne on prominent knobs and better separated (vs placed closer to one another in <italic><tp:taxon-name><tp:taxon-name-part taxon-name-part-type="genus" reg="Dalodesmus">Dalodesmus</tp:taxon-name-part></tp:taxon-name></italic>).</p></tp:treatment-sec><ref-list><ref id="B7"><mixed-citation xmlns:xlink="http://www.w3.org/1999/xlink" xlink:type="simple"><person-group><name name-style="western"><surname>de Saussure</surname><given-names>H</given-names></name><name name-style="western"><surname>Zehntner</surname><given-names>L</given-names></name></person-group> (<year>1897</year>) Atlas de l’histoire naturelle des Myriapodes. In: Grandidier A (Ed.) Histoire physique, naturelle et politique de Madagascar. Paris: Imprimérie nationale, Pl 1–15.</mixed-citation></ref><ref id="B9"><mixed-citation xmlns:xlink="http://www.w3.org/1999/xlink" xlink:type="simple"><person-group><name name-style="western"><surname>de Saussure</surname><given-names>H</given-names></name><name name-style="western"><surname>Zehntner</surname><given-names>L</given-names></name></person-group> (<year>1902</year>) <article-title>Myriapodes de Madagascar.</article-title> In: <person-group><name name-style="western"><surname>Grandidier</surname><given-names>A</given-names></name></person-group> (<role>Ed.</role>) <issue-title>Histoire physique, naturelle et politique de Madagascar.</issue-title><source>Imprimérie nationale, Paris</source>, <fpage>1</fpage>–<lpage>356</lpage>.</mixed-citation></ref><ref id="B5"><mixed-citation xmlns:xlink="http://www.w3.org/1999/xlink" xlink:type="simple"><person-group><name name-style="western"><surname>Brölemann</surname><given-names>HW</given-names></name></person-group> (<year>1916</year>) <article-title>Essai de classification des polydesmiens (Myriapodes).</article-title><source>Annales de la Société Entomologique de France</source><volume>84</volume>(<issue>4</issue>): <fpage>523</fpage>–<lpage>617</lpage>. <ext-link xlink:href="10.1080/21686351.1915.12279415" ext-link-type="doi" xlink:type="simple">https://doi.org/10.1080/21686351.1915.12279415</ext-link></mixed-citation></ref><ref id="B16"><mixed-citation xmlns:xlink="http://www.w3.org/1999/xlink" xlink:type="simple"><person-group><name name-style="western"><surname>Hollier</surname><given-names>J</given-names></name><name name-style="western"><surname>Wesener</surname><given-names>T</given-names></name></person-group> (<year>2017</year>) <article-title>The <tp:taxon-name><tp:taxon-name-part taxon-name-part-type="class">Diplopoda</tp:taxon-name-part></tp:taxon-name> (<tp:taxon-name><tp:taxon-name-part taxon-name-part-type="subphylum">Myriapoda</tp:taxon-name-part></tp:taxon-name>) of Madagascar described by Henri de Saussure and Leo Zehntner.</article-title><source>Revue suisse de Zoologie</source><volume>124</volume>(<issue>1</issue>): <fpage>53</fpage>–<lpage>65</lpage>. <ext-link xlink:href="10.5281/zenodo.322665" ext-link-type="doi" xlink:type="simple">https://doi.org/10.5281/zenodo.322665</ext-link></mixed-citation></ref><ref id="B17"><mixed-citation xmlns:xlink="http://www.w3.org/1999/xlink" xlink:type="simple"><person-group><name name-style="western"><surname>Jeekel</surname><given-names>CAW</given-names></name></person-group> (<year>1965</year>) <article-title>The identity of <italic><tp:taxon-name><tp:taxon-name-part taxon-name-part-type="genus">Dalodesmus</tp:taxon-name-part><tp:taxon-name-part taxon-name-part-type="species">tectus</tp:taxon-name-part></tp:taxon-name></italic> Cook, 1896, and the status of the family names <tp:taxon-name><tp:taxon-name-part taxon-name-part-type="family">Dalodesmidae</tp:taxon-name-part></tp:taxon-name> Cook, 1896, <tp:taxon-name><tp:taxon-name-part taxon-name-part-type="family">Vanhoeffeniidae</tp:taxon-name-part></tp:taxon-name> Attems, 1914 and <tp:taxon-name><tp:taxon-name-part taxon-name-part-type="family">Sphaeriotrichopodidae</tp:taxon-name-part></tp:taxon-name> Attems, 1914 (<tp:taxon-name><tp:taxon-name-part taxon-name-part-type="class">Diplopoda</tp:taxon-name-part></tp:taxon-name>, <tp:taxon-name><tp:taxon-name-part taxon-name-part-type="order">Polydesmida</tp:taxon-name-part></tp:taxon-name>).</article-title><source>Entomologische Berichten</source><volume>25</volume>: <fpage>236</fpage>–<lpage>239</lpage>.</mixed-citation></ref><ref id="B14"><mixed-citation xmlns:xlink="http://www.w3.org/1999/xlink" xlink:type="simple"><person-group><name name-style="western"><surname>Hoffman</surname><given-names>RL</given-names></name></person-group> (<year>1974</year>) <article-title>Short studies on dalodesmid millipeds from South Africa and Madagascar.</article-title><source>Wasmann Journal of Biology</source><volume>32</volume>(<issue>2</issue>): <fpage>221</fpage>–<lpage>246</lpage>.</mixed-citation></ref><ref id="B12"><mixed-citation xmlns:xlink="http://www.w3.org/1999/xlink" xlink:type="simple"><person-group><name name-style="western"><surname>Golovatch</surname><given-names>SI</given-names></name><name name-style="western"><surname>Hoffman</surname><given-names>RL</given-names></name></person-group> (<year>1989</year>) <article-title>Identity of <italic><tp:taxon-name><tp:taxon-name-part taxon-name-part-type="genus">Polydesmus</tp:taxon-name-part><tp:taxon-name-part taxon-name-part-type="species">hamatus</tp:taxon-name-part></tp:taxon-name></italic> Brandt 1841, a Malagasy milliped (<tp:taxon-name><tp:taxon-name-part taxon-name-part-type="class">Diplopoda</tp:taxon-name-part></tp:taxon-name><tp:taxon-name><tp:taxon-name-part taxon-name-part-type="order">Polydesmida</tp:taxon-name-part></tp:taxon-name><tp:taxon-name><tp:taxon-name-part taxon-name-part-type="family">Dalodesmidae</tp:taxon-name-part></tp:taxon-name>).</article-title><source>Tropical Zoology</source><volume>2</volume>: <fpage>159</fpage>–<lpage>164</lpage>. <ext-link xlink:href="10.1080/03946975.1989.10539436" ext-link-type="doi" xlink:type="simple">https://doi.org/10.1080/03946975.1989.10539436</ext-link></mixed-citation></ref><ref id="B2"><mixed-citation xmlns:xlink="http://www.w3.org/1999/xlink" xlink:type="simple"><person-group><name name-style="western"><surname>Attems</surname><given-names>C</given-names></name></person-group> (<year>1940</year>) <tp:taxon-name><tp:taxon-name-part taxon-name-part-type="subphylum">Myriapoda</tp:taxon-name-part></tp:taxon-name> 3. <tp:taxon-name><tp:taxon-name-part taxon-name-part-type="superfamily">Polydesmoidea</tp:taxon-name-part></tp:taxon-name> III. Fam. <tp:taxon-name><tp:taxon-name-part taxon-name-part-type="family">Polydesmidae</tp:taxon-name-part></tp:taxon-name>, <tp:taxon-name><tp:taxon-name-part taxon-name-part-type="family">Vanhoeffeniidae</tp:taxon-name-part></tp:taxon-name>, <tp:taxon-name><tp:taxon-name-part taxon-name-part-type="family">Cryptodesmidae</tp:taxon-name-part></tp:taxon-name>, <tp:taxon-name><tp:taxon-name-part taxon-name-part-type="family">Oniscodesmidae</tp:taxon-name-part></tp:taxon-name>, <tp:taxon-name><tp:taxon-name-part taxon-name-part-type="family">Sphaerotrichopidae</tp:taxon-name-part></tp:taxon-name>, <tp:taxon-name><tp:taxon-name-part taxon-name-part-type="family">Peridontodesmidae</tp:taxon-name-part></tp:taxon-name>, <tp:taxon-name><tp:taxon-name-part taxon-name-part-type="family">Rhachidesmidae</tp:taxon-name-part></tp:taxon-name>, <tp:taxon-name><tp:taxon-name-part taxon-name-part-type="family">Macellolophidae</tp:taxon-name-part></tp:taxon-name>, <tp:taxon-name><tp:taxon-name-part taxon-name-part-type="family">Pandirodesmidae</tp:taxon-name-part></tp:taxon-name>. Das Tierreich 70, i– xvii+1–577. <ext-link xlink:href="10.1515/9783111609645.1" ext-link-type="doi" xlink:type="simple">https://doi.org/10.1515/9783111609645.1</ext-link></mixed-citation></ref><ref id="B10"><mixed-citation xmlns:xlink="http://www.w3.org/1999/xlink" xlink:type="simple"><person-group><name name-style="western"><surname>Enghoff</surname><given-names>H</given-names></name></person-group> (<year>2003</year>) <article-title><tp:taxon-name><tp:taxon-name-part taxon-name-part-type="class">Diplopoda</tp:taxon-name-part></tp:taxon-name>, millipedes.</article-title> In: <person-group><name name-style="western"><surname>Goodman</surname><given-names>SM</given-names></name><name name-style="western"><surname>Benstead</surname><given-names>JP</given-names></name></person-group> (<role>Eds</role>) <issue-title>The Natural History of Madagascar.</issue-title><source>University of Chicago Press, Chicago and London</source>, <fpage>617</fpage>–<lpage>627</lpage>.</mixed-citation></ref><ref id="B20"><mixed-citation xmlns:xlink="http://www.w3.org/1999/xlink" xlink:type="simple"><person-group><name name-style="western"><surname>Mesibov</surname><given-names>R</given-names></name><name name-style="western"><surname>Wesener</surname><given-names>T</given-names></name><name name-style="western"><surname>Hollier</surname><given-names>J</given-names></name></person-group> (<year>2018</year>) <article-title>A replacement name for <italic><tp:taxon-name><tp:taxon-name-part taxon-name-part-type="genus">Dalodesmus</tp:taxon-name-part><tp:taxon-name-part taxon-name-part-type="species">sakalava</tp:taxon-name-part></tp:taxon-name></italic> (de Saussure &amp; Zehntner, 1901) (<tp:taxon-name><tp:taxon-name-part taxon-name-part-type="class">Diplopoda</tp:taxon-name-part></tp:taxon-name>: <tp:taxon-name><tp:taxon-name-part taxon-name-part-type="order">Polydesmida</tp:taxon-name-part></tp:taxon-name>: <tp:taxon-name><tp:taxon-name-part taxon-name-part-type="family">Dalodesmidae</tp:taxon-name-part></tp:taxon-name>).</article-title><source>Zootaxa</source><volume>4413</volume>(<issue>2</issue>): <fpage>389</fpage>–<lpage>391</lpage>. <ext-link xlink:href="10.11646/zootaxa.4413.2.11" ext-link-type="doi" xlink:type="simple">https://doi.org/10.11646/zootaxa.4413.2.11</ext-link></mixed-citation></ref><ref id="B22"><mixed-citation xmlns:xlink="http://www.w3.org/1999/xlink" xlink:type="simple"><person-group><name name-style="western"><surname>Wesener</surname><given-names>T</given-names></name><name name-style="western"><surname>Enghoff</surname><given-names>H</given-names></name></person-group> (<year>2022</year>) <article-title><tp:taxon-name><tp:taxon-name-part taxon-name-part-type="class">Diplopoda</tp:taxon-name-part></tp:taxon-name>, millipedes, <italic>Menavetraka</italic>, <italic>Ankodabitra</italic>, <italic>Ankodiavitry</italic>, <italic>Marotanana</italic>, <italic>Sakolavitsy</italic>.</article-title> In: <person-group><name name-style="western"><surname>Fisher</surname><given-names>BL</given-names></name><name name-style="western"><surname>Goodman</surname><given-names>SM</given-names></name></person-group> (<role>Eds</role>) <issue-title>The New Natural History of Madagascar.</issue-title><source>Princeton University Press USA</source>, <fpage>918</fpage>–<lpage>933</lpage>. <ext-link xlink:href="10.2307/j.ctv2ks6tbb.118" ext-link-type="doi" xlink:type="simple">https://doi.org/10.2307/j.ctv2ks6tbb.118</ext-link></mixed-citation></ref><ref id="B21"><mixed-citation xmlns:xlink="http://www.w3.org/1999/xlink" xlink:type="simple"><person-group><name name-style="western"><surname>Spelzhausen</surname><given-names>L</given-names></name><name name-style="western"><surname>Wesener</surname><given-names>T</given-names></name><name name-style="western"><surname>Schütte</surname><given-names>K</given-names></name></person-group> (<year>2020</year>) <article-title>Vegetation thresholds for the occurrence of millipedes (<tp:taxon-name><tp:taxon-name-part taxon-name-part-type="class">Diplopoda</tp:taxon-name-part></tp:taxon-name>) in different tropical forest types in Andasibe, Madagascar.</article-title><source>Madagascar Conservation and Development</source><volume>15</volume>(<issue>1</issue>): <fpage>1</fpage>–<lpage>8</lpage>. <ext-link xlink:href="10.4314/mcd.v15i1.3" ext-link-type="doi" xlink:type="simple">http://doi.org/10.4314/mcd.v15i1.3</ext-link></mixed-citation></ref><ref id="B8"><mixed-citation xmlns:xlink="http://www.w3.org/1999/xlink" xlink:type="simple"><person-group><name name-style="western"><surname>de Saussure</surname><given-names>H</given-names></name><name name-style="western"><surname>Zehntner</surname><given-names>L</given-names></name></person-group> (<year>1901</year>) <article-title>Myriopoden aus Madagaskar und Zanzibar, gesammelt von Dr. A. Voeltzkow.</article-title><source>Abhandlungen der Senckenbergischen naturforschenden Gesellschaft</source><volume>26</volume>(<issue>4</issue>): <fpage>429</fpage>–<lpage>460</lpage>.</mixed-citation></ref></ref-list></tp:taxon-treatment>
