# Supplementary material for: ﻿Revision of the millipede family Dalodesmidae in Madagascar, with descriptions of two new Malagasy species of Dalodesmus Cook, 1896 (Diplopoda, Polydesmida)
Source: Zookeys. 2025 Jan 8;1223:185–220. doi: 10.3897/zookeys.1223.139346 (PMC11736306; doi:10.3897/zookeys.1223.139346)
Supplement: XML Treatment for Eutubercularium [file zookeys.1223.139346-treatment3.xml]

<!DOCTYPE tp:taxon-treatment
  PUBLIC "-//TaxonX//DTD Taxonomic Treatment Publishing DTD v0 20100105//EN" "tax-treatment-NSO.dtd">
<tp:taxon-treatment xmlns:tp="http://www.plazi.org/taxpub"><tp:treatment-meta><kwd-group><label>Taxon classification</label><kwd>
                <named-content content-type="kingdom">Animalia</named-content>
              </kwd><kwd>
                <named-content content-type="order">Polydesmida</named-content>
              </kwd><kwd>
                <named-content content-type="family">Dalodesmidae</named-content>
              </kwd></kwd-group><mixed-citation publication-type="journal"><person-group><name><surname>Wesener</surname><given-names>Thomas</given-names></name><name><surname>Akkari</surname><given-names>Nesrine</given-names></name><name><surname>Golovatch</surname><given-names>Sergei I.</given-names></name></person-group><article-title>﻿Revision of the millipede family <tp:taxon-name><tp:taxon-name-part taxon-name-part-type="family">Dalodesmidae</tp:taxon-name-part></tp:taxon-name> in Madagascar, with descriptions of two new Malagasy species of <italic><tp:taxon-name><tp:taxon-name-part taxon-name-part-type="genus" reg="Dalodesmus">Dalodesmus</tp:taxon-name-part></tp:taxon-name></italic> Cook, 1896 (<tp:taxon-name><tp:taxon-name-part taxon-name-part-type="class">Diplopoda</tp:taxon-name-part></tp:taxon-name>, <tp:taxon-name><tp:taxon-name-part taxon-name-part-type="order">Polydesmida</tp:taxon-name-part></tp:taxon-name>)</article-title><source>Zookeys</source><day>08</day><month>01</month><year>2025</year><volume>1223</volume><fpage>185</fpage><lpage>220</lpage><pub-id pub-id-type="doi">10.3897/zookeys.1223.139346</pub-id></mixed-citation></tp:treatment-meta><tp:nomenclature><label>﻿Genus</label><tp:taxon-name>
              <object-id xmlns:xlink="http://www.w3.org/1999/xlink" content-type="arpha" xlink:type="simple">F6094B2C-A9F8-500A-8B3E-4572849D583D</object-id>
              <tp:taxon-name-part taxon-name-part-type="genus" reg="Eutubercularium">Eutubercularium</tp:taxon-name-part>
            </tp:taxon-name><tp:taxon-authority>Brölemann, 1916</tp:taxon-authority><tp:nomenclature-citation-list><tp:nomenclature-citation><tp:taxon-name>
                  <tp:taxon-name-part taxon-name-part-type="genus" reg="Eutubercularium">Eutubercularium</tp:taxon-name-part>
                </tp:taxon-name><comment>Brölemann, 1916; type species <tp:taxon-name><tp:taxon-name-part taxon-name-part-type="genus" reg="Pterodesmus">Pterodesmus</tp:taxon-name-part><tp:taxon-name-part taxon-name-part-type="species" reg="sakalava">sakalava</tp:taxon-name-part></tp:taxon-name> de Saussure &amp; Zehntner, 1901 (currently <tp:taxon-name><tp:taxon-name-part taxon-name-part-type="genus" reg="Dalodesmus">Dalodesmus</tp:taxon-name-part><tp:taxon-name-part taxon-name-part-type="species" reg="voeltzkowi">voeltzkowi</tp:taxon-name-part></tp:taxon-name> Mesibov, Wesener &amp; Hollier, 2018), by original designation, synonymised with <tp:taxon-name><tp:taxon-name-part taxon-name-part-type="genus" reg="Dalodesmus">Dalodesmus</tp:taxon-name-part></tp:taxon-name> by <xref ref-type="bibr" rid="B17">Jeekel (1965)</xref>, resurrected from synonymy following <xref ref-type="bibr" rid="B15">Hoffman (1980)</xref>.</comment></tp:nomenclature-citation></tp:nomenclature-citation-list></tp:nomenclature><tp:treatment-sec sec-type="diagnosis" id="SECID0EHZAE"><title>Diagnosis.</title><p>26 mm long, 4.5 mm wide, habitus identical to that of <italic><tp:taxon-name><tp:taxon-name-part taxon-name-part-type="genus" reg="Dalodesmus">Dalodesmus</tp:taxon-name-part></tp:taxon-name></italic>, with five rows of transverse, often rather irregular rows of piligerous tuberculations or obliterated areations between always strongly developed and laterally similarly piligerous and crenulate/tuberculate paraterga.</p><p>The basic differences from <italic><tp:taxon-name><tp:taxon-name-part taxon-name-part-type="genus" reg="Dalodesmus">Dalodesmus</tp:taxon-name-part></tp:taxon-name></italic> lie only in gonopodal conformation: femorites densely setose all over ventral and lateral sides, relatively stout, only ~ 2 × as long as acropodites and, much like in <italic><tp:taxon-name><tp:taxon-name-part taxon-name-part-type="genus" reg="Phymatodesmus">Phymatodesmus</tp:taxon-name-part></tp:taxon-name></italic>, clearly flattened dorsoventrally (vs less strongly setose to nearly bare, much longer, slender and subcylindrical); solenomere (sl) lateral, long, flagelliform, and non-sigmoid (vs medial, short, usually simple and rather rod- or lobe-shaped, often sigmoid), lateral branch (lb) remarkably tripartite and complex (vs lb unipartite and usually simple to rather simple).</p></tp:treatment-sec><tp:treatment-sec sec-type="remarks" id="SECID0EE1AE"><title>Remarks.</title><p><xref ref-type="bibr" rid="B5">Brölemann (1916)</xref> described <italic><tp:taxon-name><tp:taxon-name-part taxon-name-part-type="genus" reg="Eutubercularium">Eutubercularium</tp:taxon-name-part></tp:taxon-name></italic> based on gonopod differences derived only from the drawings of the species published by <xref ref-type="bibr" rid="B8">de Saussure and Zehntner (1901</xref>: figs 8–10) for <italic><tp:taxon-name><tp:taxon-name-part taxon-name-part-type="genus" reg="Polydesmus">Polydesmus</tp:taxon-name-part><tp:taxon-name-part taxon-name-part-type="species" reg="sakalava">sakalava</tp:taxon-name-part></tp:taxon-name></italic> (now <italic><tp:taxon-name><tp:taxon-name-part taxon-name-part-type="genus" reg="Dalodesmus">Dalodesmus</tp:taxon-name-part><tp:taxon-name-part taxon-name-part-type="species" reg="voeltzkowi">voeltzkowi</tp:taxon-name-part></tp:taxon-name></italic> Mesibov, Wesener &amp; Hollier, 2018). Apparently, the type specimens can no longer be located. <xref ref-type="bibr" rid="B17">Jeekel (1965)</xref> hesitantly decided to synonymise <italic><tp:taxon-name><tp:taxon-name-part taxon-name-part-type="genus" reg="Eutubercularium">Eutubercularium</tp:taxon-name-part></tp:taxon-name></italic> with <italic><tp:taxon-name><tp:taxon-name-part taxon-name-part-type="genus" reg="Dalodesmus">Dalodesmus</tp:taxon-name-part></tp:taxon-name></italic>, as the observed differences could be a simple drawing error. <xref ref-type="bibr" rid="B15">Hoffman (1980)</xref> listed <italic><tp:taxon-name><tp:taxon-name-part taxon-name-part-type="genus" reg="Eutubercularium">Eutubercularium</tp:taxon-name-part></tp:taxon-name></italic> again as a valid genus, but without explanation, a move not followed in recent species lists (<xref ref-type="bibr" rid="B10">Enghoff 2003</xref>; <xref ref-type="bibr" rid="B22">Wesener and Enghoff 2022</xref>). Here, we resurrect <italic><tp:taxon-name><tp:taxon-name-part taxon-name-part-type="genus" reg="Eutubercularium">Eutubercularium</tp:taxon-name-part></tp:taxon-name></italic> from synonymy with <italic><tp:taxon-name><tp:taxon-name-part taxon-name-part-type="genus" reg="Dalodesmus">Dalodesmus</tp:taxon-name-part></tp:taxon-name></italic> following <xref ref-type="bibr" rid="B15">Hoffman (1980)</xref>.</p></tp:treatment-sec><ref-list><ref id="B17"><mixed-citation xmlns:xlink="http://www.w3.org/1999/xlink" xlink:type="simple"><person-group><name name-style="western"><surname>Jeekel</surname><given-names>CAW</given-names></name></person-group> (<year>1965</year>) <article-title>The identity of <italic><tp:taxon-name><tp:taxon-name-part taxon-name-part-type="genus">Dalodesmus</tp:taxon-name-part><tp:taxon-name-part taxon-name-part-type="species">tectus</tp:taxon-name-part></tp:taxon-name></italic> Cook, 1896, and the status of the family names <tp:taxon-name><tp:taxon-name-part taxon-name-part-type="family">Dalodesmidae</tp:taxon-name-part></tp:taxon-name> Cook, 1896, <tp:taxon-name><tp:taxon-name-part taxon-name-part-type="family">Vanhoeffeniidae</tp:taxon-name-part></tp:taxon-name> Attems, 1914 and <tp:taxon-name><tp:taxon-name-part taxon-name-part-type="family">Sphaeriotrichopodidae</tp:taxon-name-part></tp:taxon-name> Attems, 1914 (<tp:taxon-name><tp:taxon-name-part taxon-name-part-type="class">Diplopoda</tp:taxon-name-part></tp:taxon-name>, <tp:taxon-name><tp:taxon-name-part taxon-name-part-type="order">Polydesmida</tp:taxon-name-part></tp:taxon-name>).</article-title><source>Entomologische Berichten</source><volume>25</volume>: <fpage>236</fpage>–<lpage>239</lpage>.</mixed-citation></ref><ref id="B15"><mixed-citation xmlns:xlink="http://www.w3.org/1999/xlink" xlink:type="simple"><person-group><name name-style="western"><surname>Hoffman</surname><given-names>RL</given-names></name></person-group> (<year>1980</year>) <source>Classification of the <tp:taxon-name><tp:taxon-name-part taxon-name-part-type="class">Diplopoda</tp:taxon-name-part></tp:taxon-name>.</source><publisher-name>Muséum d’histoire naturelle</publisher-name>, <publisher-loc>Geneva</publisher-loc>, <size units="page">237 pp</size>.</mixed-citation></ref><ref id="B5"><mixed-citation xmlns:xlink="http://www.w3.org/1999/xlink" xlink:type="simple"><person-group><name name-style="western"><surname>Brölemann</surname><given-names>HW</given-names></name></person-group> (<year>1916</year>) <article-title>Essai de classification des polydesmiens (Myriapodes).</article-title><source>Annales de la Société Entomologique de France</source><volume>84</volume>(<issue>4</issue>): <fpage>523</fpage>–<lpage>617</lpage>. <ext-link xlink:href="10.1080/21686351.1915.12279415" ext-link-type="doi" xlink:type="simple">https://doi.org/10.1080/21686351.1915.12279415</ext-link></mixed-citation></ref><ref id="B8"><mixed-citation xmlns:xlink="http://www.w3.org/1999/xlink" xlink:type="simple"><person-group><name name-style="western"><surname>de Saussure</surname><given-names>H</given-names></name><name name-style="western"><surname>Zehntner</surname><given-names>L</given-names></name></person-group> (<year>1901</year>) <article-title>Myriopoden aus Madagaskar und Zanzibar, gesammelt von Dr. A. Voeltzkow.</article-title><source>Abhandlungen der Senckenbergischen naturforschenden Gesellschaft</source><volume>26</volume>(<issue>4</issue>): <fpage>429</fpage>–<lpage>460</lpage>.</mixed-citation></ref><ref id="B10"><mixed-citation xmlns:xlink="http://www.w3.org/1999/xlink" xlink:type="simple"><person-group><name name-style="western"><surname>Enghoff</surname><given-names>H</given-names></name></person-group> (<year>2003</year>) <article-title><tp:taxon-name><tp:taxon-name-part taxon-name-part-type="class">Diplopoda</tp:taxon-name-part></tp:taxon-name>, millipedes.</article-title> In: <person-group><name name-style="western"><surname>Goodman</surname><given-names>SM</given-names></name><name name-style="western"><surname>Benstead</surname><given-names>JP</given-names></name></person-group> (<role>Eds</role>) <issue-title>The Natural History of Madagascar.</issue-title><source>University of Chicago Press, Chicago and London</source>, <fpage>617</fpage>–<lpage>627</lpage>.</mixed-citation></ref><ref id="B22"><mixed-citation xmlns:xlink="http://www.w3.org/1999/xlink" xlink:type="simple"><person-group><name name-style="western"><surname>Wesener</surname><given-names>T</given-names></name><name name-style="western"><surname>Enghoff</surname><given-names>H</given-names></name></person-group> (<year>2022</year>) <article-title><tp:taxon-name><tp:taxon-name-part taxon-name-part-type="class">Diplopoda</tp:taxon-name-part></tp:taxon-name>, millipedes, <italic>Menavetraka</italic>, <italic>Ankodabitra</italic>, <italic>Ankodiavitry</italic>, <italic>Marotanana</italic>, <italic>Sakolavitsy</italic>.</article-title> In: <person-group><name name-style="western"><surname>Fisher</surname><given-names>BL</given-names></name><name name-style="western"><surname>Goodman</surname><given-names>SM</given-names></name></person-group> (<role>Eds</role>) <issue-title>The New Natural History of Madagascar.</issue-title><source>Princeton University Press USA</source>, <fpage>918</fpage>–<lpage>933</lpage>. <ext-link xlink:href="10.2307/j.ctv2ks6tbb.118" ext-link-type="doi" xlink:type="simple">https://doi.org/10.2307/j.ctv2ks6tbb.118</ext-link></mixed-citation></ref></ref-list></tp:taxon-treatment>
