# Supplementary material for: ﻿Revision of the millipede family Dalodesmidae in Madagascar, with descriptions of two new Malagasy species of Dalodesmus Cook, 1896 (Diplopoda, Polydesmida)
Source: Zookeys. 2025 Jan 8;1223:185–220. doi: 10.3897/zookeys.1223.139346 (PMC11736306; doi:10.3897/zookeys.1223.139346)
Supplement: XML Treatment for Eutubercularium voeltzkowi [file zookeys.1223.139346-treatment4.xml]

<!DOCTYPE tp:taxon-treatment
  PUBLIC "-//TaxonX//DTD Taxonomic Treatment Publishing DTD v0 20100105//EN" "tax-treatment-NSO.dtd">
<tp:taxon-treatment xmlns:tp="http://www.plazi.org/taxpub"><tp:treatment-meta><kwd-group><label>Taxon classification</label><kwd>
                <named-content content-type="kingdom">Animalia</named-content>
              </kwd><kwd>
                <named-content content-type="order">Polydesmida</named-content>
              </kwd><kwd>
                <named-content content-type="family">Dalodesmidae</named-content>
              </kwd></kwd-group><mixed-citation publication-type="journal"><person-group><name><surname>Wesener</surname><given-names>Thomas</given-names></name><name><surname>Akkari</surname><given-names>Nesrine</given-names></name><name><surname>Golovatch</surname><given-names>Sergei I.</given-names></name></person-group><article-title>﻿Revision of the millipede family <tp:taxon-name><tp:taxon-name-part taxon-name-part-type="family">Dalodesmidae</tp:taxon-name-part></tp:taxon-name> in Madagascar, with descriptions of two new Malagasy species of <italic><tp:taxon-name><tp:taxon-name-part taxon-name-part-type="genus" reg="Dalodesmus">Dalodesmus</tp:taxon-name-part></tp:taxon-name></italic> Cook, 1896 (<tp:taxon-name><tp:taxon-name-part taxon-name-part-type="class">Diplopoda</tp:taxon-name-part></tp:taxon-name>, <tp:taxon-name><tp:taxon-name-part taxon-name-part-type="order">Polydesmida</tp:taxon-name-part></tp:taxon-name>)</article-title><source>Zookeys</source><day>08</day><month>01</month><year>2025</year><volume>1223</volume><fpage>185</fpage><lpage>220</lpage><pub-id pub-id-type="doi">10.3897/zookeys.1223.139346</pub-id></mixed-citation></tp:treatment-meta><tp:nomenclature><label>﻿</label><tp:taxon-name>
              <object-id xmlns:xlink="http://www.w3.org/1999/xlink" content-type="arpha" xlink:type="simple">34582356-927F-5F20-B834-4203D77242BF</object-id>
              <tp:taxon-name-part taxon-name-part-type="genus" reg="Eutubercularium">Eutubercularium</tp:taxon-name-part>
              <tp:taxon-name-part taxon-name-part-type="species" reg="voeltzkowi">voeltzkowi</tp:taxon-name-part>
            </tp:taxon-name><tp:taxon-authority>(Mesibov, Wesener &amp; Hollier, 2018)</tp:taxon-authority><tp:taxon-status xmlns:xlink="http://www.w3.org/1999/xlink" xlink:type="simple">comb. nov.</tp:taxon-status><xref ref-type="fig" rid="F4">Fig. 4</xref><tp:nomenclature-citation-list><tp:nomenclature-citation><tp:taxon-name><tp:taxon-name-part taxon-name-part-type="genus" reg="Polydesmus">Polydesmus</tp:taxon-name-part> (<tp:taxon-name-part taxon-name-part-type="subgenus" reg="Pterodesmus">Pterodesmus</tp:taxon-name-part>) <tp:taxon-name-part taxon-name-part-type="species" reg="sakalava">sakalava</tp:taxon-name-part></tp:taxon-name><comment>– de Saussure &amp; Zehntner, 1901: 437, figs 8–10 (D).</comment></tp:nomenclature-citation><tp:nomenclature-citation><tp:taxon-name><tp:taxon-name-part taxon-name-part-type="genus" reg="Polydesmus">Polydesmus</tp:taxon-name-part> (<tp:taxon-name-part taxon-name-part-type="subgenus" reg="Tubercularium">Tubercularium</tp:taxon-name-part>) <tp:taxon-name-part taxon-name-part-type="species" reg="sakalava">sakalava</tp:taxon-name-part></tp:taxon-name><comment>– <xref ref-type="bibr" rid="B9">de Saussure and Zehntner 1902</xref>: 93 (D).</comment></tp:nomenclature-citation><tp:nomenclature-citation><tp:taxon-name>
                  <tp:taxon-name-part taxon-name-part-type="genus" reg="Eutubercularium">Eutubercularium</tp:taxon-name-part>
                  <tp:taxon-name-part taxon-name-part-type="species" reg="sakalava">sakalava</tp:taxon-name-part>
                </tp:taxon-name><comment>– <xref ref-type="bibr" rid="B5">Brölemann 1916</xref>: 605 (D); nec <xref ref-type="bibr" rid="B16">Hollier and Wesener 2017</xref>: 62 (L, N).</comment></tp:nomenclature-citation><tp:nomenclature-citation><tp:taxon-name>
                  <tp:taxon-name-part taxon-name-part-type="genus" reg="Tubercularium"/>
                  <tp:taxon-name-part taxon-name-part-type="species" reg="sakalava"/>
                </tp:taxon-name><comment>Non <tp:taxon-name><tp:taxon-name-part taxon-name-part-type="genus" reg="Tubercularium">Tubercularium</tp:taxon-name-part><tp:taxon-name-part taxon-name-part-type="species" reg="sakalava">sakalava</tp:taxon-name-part></tp:taxon-name> – <xref ref-type="bibr" rid="B2">Attems 1940</xref>: 435, fig. 619 (D, K). </comment></tp:nomenclature-citation><tp:nomenclature-citation><tp:taxon-name>
                  <tp:taxon-name-part taxon-name-part-type="genus" reg="Dalodesmus"/>
                  <tp:taxon-name-part taxon-name-part-type="species" reg="sakalava"/>
                </tp:taxon-name><comment>Nec <tp:taxon-name><tp:taxon-name-part taxon-name-part-type="genus" reg="Dalodesmus">Dalodesmus</tp:taxon-name-part><tp:taxon-name-part taxon-name-part-type="species" reg="sakalava">sakalava</tp:taxon-name-part></tp:taxon-name> – <xref ref-type="bibr" rid="B14">Hoffman 1974</xref>: 230 (D); nec <xref ref-type="bibr" rid="B12">Golovatch and Hoffman 1989</xref>: 162 (L); nec <xref ref-type="bibr" rid="B10">Enghoff 2003</xref>: 623 (L). </comment></tp:nomenclature-citation><tp:nomenclature-citation><tp:taxon-name>
                  <tp:taxon-name-part taxon-name-part-type="genus" reg="Dalodesmus">Dalodesmus</tp:taxon-name-part>
                  <tp:taxon-name-part taxon-name-part-type="species" reg="voeltzkowi">voeltzkowi</tp:taxon-name-part>
                </tp:taxon-name><comment>Mesibov, Wesener &amp; Hollier, 2018: 389 (N), nom. nov.</comment></tp:nomenclature-citation><tp:nomenclature-citation><tp:taxon-name>
                  <tp:taxon-name-part taxon-name-part-type="genus" reg="Dalodesmus">Dalodesmus</tp:taxon-name-part>
                  <tp:taxon-name-part taxon-name-part-type="species" reg="voeltzkowi">voeltzkowi</tp:taxon-name-part>
                </tp:taxon-name><comment>– <xref ref-type="bibr" rid="B22">Wesener and Enghoff 2022</xref>: 926 (L).</comment></tp:nomenclature-citation></tp:nomenclature-citation-list></tp:nomenclature><tp:treatment-sec sec-type="notes" id="SECID0ETCAG"><title>Note.</title><p>The new name <italic><tp:taxon-name><tp:taxon-name-part taxon-name-part-type="genus" reg="Polydesmus"/><tp:taxon-name-part taxon-name-part-type="species" reg="voeltzkowi">voeltzkowi</tp:taxon-name-part></tp:taxon-name></italic> was proposed to dispose of the homonymy within <italic><tp:taxon-name><tp:taxon-name-part taxon-name-part-type="genus" reg="Polydesmus">Polydesmus</tp:taxon-name-part></tp:taxon-name></italic> Latreille, 1761, that had been created by <xref ref-type="bibr" rid="B9">de Saussure and Zehntner (1902)</xref>, i.e., to correctly conserve <italic><tp:taxon-name><tp:taxon-name-part taxon-name-part-type="genus" reg="Polydesmus">P.</tp:taxon-name-part><tp:taxon-name-part taxon-name-part-type="species" reg="sakalava">sakalava</tp:taxon-name-part></tp:taxon-name></italic> de Saussure &amp; Zehntner, 1897 as the older, and therefore valid, name (see below), and to replace <italic><tp:taxon-name><tp:taxon-name-part taxon-name-part-type="genus" reg="Polydesmus">P.</tp:taxon-name-part><tp:taxon-name-part taxon-name-part-type="species" reg="sakalava">sakalava</tp:taxon-name-part></tp:taxon-name></italic> de Saussure &amp; Zehntner, 1901 as a later and invalid name (<xref ref-type="bibr" rid="B20">Mesibov et al. 2018</xref>). No material of <italic><tp:taxon-name><tp:taxon-name-part taxon-name-part-type="genus" reg="Polydesmus">Polydesmus</tp:taxon-name-part><tp:taxon-name-part taxon-name-part-type="species" reg="sakalava">sakalava</tp:taxon-name-part></tp:taxon-name></italic> could be traced at the <named-content xmlns:xlink="http://www.w3.org/1999/xlink" content-type="dwc:institutional_code" xlink:title="Senckenberg Museum of Natural History, Frankfurt/M., Germany" xlink:href="http://grbio.org/institution/forschungsinstitut-und-natur-museum-senckenberg" xlink:type="simple">SMF</named-content> (P. Jäger, pers. comm. April 2024) and the type locality is Nosy Be (<xref ref-type="bibr" rid="B8">de Saussure and Zehntner 1901</xref>)</p></tp:treatment-sec><tp:treatment-sec sec-type="description" id="SECID0E3EAG"><title>Brief description.</title><p>(After <xref ref-type="bibr" rid="B8">de Saussure and Zehntner 1901</xref>, <xref ref-type="bibr" rid="B9">1902</xref>.) First described in a short text with three drawings (<xref ref-type="bibr" rid="B8">de Saussure and Zehntner 1901</xref>: 8–10). Combined with a later verbal description of the adult ♂ holotype, by <xref ref-type="bibr" rid="B9">de Saussure and Zehntner (1902)</xref>, the following relevant information can be derived: colouration brick red, metaterga castaneous brown, ends of paraterga brick red. Length 26 mm, width 4.5 mm. Paraterga strong, clearly rounded and crenulate laterally, acute caudolaterally. Metaterga with five, transverse rows of conical tuberculations (Fig. <xref ref-type="fig" rid="F4">4A</xref>).</p><fig id="F4" position="float" orientation="portrait"><object-id xmlns:xlink="http://www.w3.org/1999/xlink" content-type="doi" xlink:type="simple">10.3897/zookeys.1223.139346.figure4</object-id><object-id xmlns:xlink="http://www.w3.org/1999/xlink" content-type="arpha" xlink:type="simple">E9C45124-0EDB-5EB0-938C-D10C818EACB5</object-id><label>Figure 4.</label><caption><p><italic><tp:taxon-name><tp:taxon-name-part taxon-name-part-type="genus" reg="Eutubercularium">Eutubercularium</tp:taxon-name-part><tp:taxon-name-part taxon-name-part-type="species" reg="voeltzkowi">voeltzkowi</tp:taxon-name-part></tp:taxon-name></italic> (Mesibov, Wesener &amp; Hollier, 2018), ♂ or ♀. Redrawn original drawings from <xref ref-type="bibr" rid="B8">de Saussure and Zehntner (1901)</xref><bold>A</bold> midbody tergites, dorsal view <bold>B</bold> gonopod, posterior view <bold>C</bold> gonopod, lateral view of acropodite. Abbreviations: fe = femorite; lb = lateral branch; sl = solenomere branch; sph = highest solenophore branch.</p></caption><graphic xmlns:xlink="http://www.w3.org/1999/xlink" xlink:href="zookeys-1223-185_article-139346__-g004.jpg" position="float" orientation="portrait" xlink:type="simple" id="oo_1215828.jpg"><uri content-type="original_file" xlink:type="simple">https://binary.pensoft.net/fig/1215828</uri></graphic></fig><p>Gonopods highly elaborate and complex, with coxites and densely setose prefemorites short and fused medially; femorites strongly flattened dorsoventrally, contiguous medially and fused in about basal half, without a sternal rudiment visible ventrally, each femorite setose until acropodite, this latter highly complex, basically 3-branched: (1) what seems to be a long and flagelliform solenomere branch (sl) lying lateral to and supported by (2) the highest solenophore branch (sph), unequally bifid apically, sl and sph both slightly and regularly curved ventrad; and (3), more basally, at apical ~ 1/3, a very complex lateral branch (lb) consisting of an ear-shaped lateral outgrowth (e) with a shelf ventrobasally, a strong, subacuminate, distomesal uncus, regularly curved mesad and lying just distal to (e) shelf, and a twisted mesal lobe (m), directed distally, originating near lb base and with its tip curved ventrad (Fig. <xref ref-type="fig" rid="F4">4B, C</xref>).</p></tp:treatment-sec><tp:treatment-sec sec-type="remarks" id="SECID0E5GAG"><title>Remarks.</title><p>It is only the unusually complex gonopodal conformation of <italic><tp:taxon-name><tp:taxon-name-part taxon-name-part-type="genus" reg="Eutubercularium">E.</tp:taxon-name-part><tp:taxon-name-part taxon-name-part-type="species" reg="voeltzkowi">voeltzkowi</tp:taxon-name-part></tp:taxon-name></italic> that allows us to clearly distinguish the genus <italic><tp:taxon-name><tp:taxon-name-part taxon-name-part-type="genus" reg="Eutubercularium">Eutubercularium</tp:taxon-name-part></tp:taxon-name></italic> from the superficially very similar <italic><tp:taxon-name><tp:taxon-name-part taxon-name-part-type="genus" reg="Dalodesmus">Dalodesmus</tp:taxon-name-part></tp:taxon-name></italic>: femorites densely setose all over the ventral and lateral sides, relatively stout, only ~ 2 × as long as acropodites and, much like <italic><tp:taxon-name><tp:taxon-name-part taxon-name-part-type="genus" reg="Phymatodesmus">Phymatodesmus</tp:taxon-name-part></tp:taxon-name></italic>, clearly flattened dorsoventrally (vs much longer, slender, and subcylindrical, less strongly setose to nearly bare); solenomere (sl) lateral, long, flagelliform and non-sigmoid (<italic>vs</italic> medial, short, usually simple and rather rod- or lobe-shaped, often sigmoid), lateral branch (lb) remarkably tripartite and complex (vs lb unipartite and usually simple).</p></tp:treatment-sec><ref-list><ref id="B8"><mixed-citation xmlns:xlink="http://www.w3.org/1999/xlink" xlink:type="simple"><person-group><name name-style="western"><surname>de Saussure</surname><given-names>H</given-names></name><name name-style="western"><surname>Zehntner</surname><given-names>L</given-names></name></person-group> (<year>1901</year>) <article-title>Myriopoden aus Madagaskar und Zanzibar, gesammelt von Dr. A. Voeltzkow.</article-title><source>Abhandlungen der Senckenbergischen naturforschenden Gesellschaft</source><volume>26</volume>(<issue>4</issue>): <fpage>429</fpage>–<lpage>460</lpage>.</mixed-citation></ref><ref id="B9"><mixed-citation xmlns:xlink="http://www.w3.org/1999/xlink" xlink:type="simple"><person-group><name name-style="western"><surname>de Saussure</surname><given-names>H</given-names></name><name name-style="western"><surname>Zehntner</surname><given-names>L</given-names></name></person-group> (<year>1902</year>) <article-title>Myriapodes de Madagascar.</article-title> In: <person-group><name name-style="western"><surname>Grandidier</surname><given-names>A</given-names></name></person-group> (<role>Ed.</role>) <issue-title>Histoire physique, naturelle et politique de Madagascar.</issue-title><source>Imprimérie nationale, Paris</source>, <fpage>1</fpage>–<lpage>356</lpage>.</mixed-citation></ref><ref id="B5"><mixed-citation xmlns:xlink="http://www.w3.org/1999/xlink" xlink:type="simple"><person-group><name name-style="western"><surname>Brölemann</surname><given-names>HW</given-names></name></person-group> (<year>1916</year>) <article-title>Essai de classification des polydesmiens (Myriapodes).</article-title><source>Annales de la Société Entomologique de France</source><volume>84</volume>(<issue>4</issue>): <fpage>523</fpage>–<lpage>617</lpage>. <ext-link xlink:href="10.1080/21686351.1915.12279415" ext-link-type="doi" xlink:type="simple">https://doi.org/10.1080/21686351.1915.12279415</ext-link></mixed-citation></ref><ref id="B16"><mixed-citation xmlns:xlink="http://www.w3.org/1999/xlink" xlink:type="simple"><person-group><name name-style="western"><surname>Hollier</surname><given-names>J</given-names></name><name name-style="western"><surname>Wesener</surname><given-names>T</given-names></name></person-group> (<year>2017</year>) <article-title>The <tp:taxon-name><tp:taxon-name-part taxon-name-part-type="class">Diplopoda</tp:taxon-name-part></tp:taxon-name> (<tp:taxon-name><tp:taxon-name-part taxon-name-part-type="subphylum">Myriapoda</tp:taxon-name-part></tp:taxon-name>) of Madagascar described by Henri de Saussure and Leo Zehntner.</article-title><source>Revue suisse de Zoologie</source><volume>124</volume>(<issue>1</issue>): <fpage>53</fpage>–<lpage>65</lpage>. <ext-link xlink:href="10.5281/zenodo.322665" ext-link-type="doi" xlink:type="simple">https://doi.org/10.5281/zenodo.322665</ext-link></mixed-citation></ref><ref id="B2"><mixed-citation xmlns:xlink="http://www.w3.org/1999/xlink" xlink:type="simple"><person-group><name name-style="western"><surname>Attems</surname><given-names>C</given-names></name></person-group> (<year>1940</year>) <tp:taxon-name><tp:taxon-name-part taxon-name-part-type="subphylum">Myriapoda</tp:taxon-name-part></tp:taxon-name> 3. <tp:taxon-name><tp:taxon-name-part taxon-name-part-type="superfamily">Polydesmoidea</tp:taxon-name-part></tp:taxon-name> III. Fam. <tp:taxon-name><tp:taxon-name-part taxon-name-part-type="family">Polydesmidae</tp:taxon-name-part></tp:taxon-name>, <tp:taxon-name><tp:taxon-name-part taxon-name-part-type="family">Vanhoeffeniidae</tp:taxon-name-part></tp:taxon-name>, <tp:taxon-name><tp:taxon-name-part taxon-name-part-type="family">Cryptodesmidae</tp:taxon-name-part></tp:taxon-name>, <tp:taxon-name><tp:taxon-name-part taxon-name-part-type="family">Oniscodesmidae</tp:taxon-name-part></tp:taxon-name>, <tp:taxon-name><tp:taxon-name-part taxon-name-part-type="family">Sphaerotrichopidae</tp:taxon-name-part></tp:taxon-name>, <tp:taxon-name><tp:taxon-name-part taxon-name-part-type="family">Peridontodesmidae</tp:taxon-name-part></tp:taxon-name>, <tp:taxon-name><tp:taxon-name-part taxon-name-part-type="family">Rhachidesmidae</tp:taxon-name-part></tp:taxon-name>, <tp:taxon-name><tp:taxon-name-part taxon-name-part-type="family">Macellolophidae</tp:taxon-name-part></tp:taxon-name>, <tp:taxon-name><tp:taxon-name-part taxon-name-part-type="family">Pandirodesmidae</tp:taxon-name-part></tp:taxon-name>. Das Tierreich 70, i– xvii+1–577. <ext-link xlink:href="10.1515/9783111609645.1" ext-link-type="doi" xlink:type="simple">https://doi.org/10.1515/9783111609645.1</ext-link></mixed-citation></ref><ref id="B14"><mixed-citation xmlns:xlink="http://www.w3.org/1999/xlink" xlink:type="simple"><person-group><name name-style="western"><surname>Hoffman</surname><given-names>RL</given-names></name></person-group> (<year>1974</year>) <article-title>Short studies on dalodesmid millipeds from South Africa and Madagascar.</article-title><source>Wasmann Journal of Biology</source><volume>32</volume>(<issue>2</issue>): <fpage>221</fpage>–<lpage>246</lpage>.</mixed-citation></ref><ref id="B12"><mixed-citation xmlns:xlink="http://www.w3.org/1999/xlink" xlink:type="simple"><person-group><name name-style="western"><surname>Golovatch</surname><given-names>SI</given-names></name><name name-style="western"><surname>Hoffman</surname><given-names>RL</given-names></name></person-group> (<year>1989</year>) <article-title>Identity of <italic><tp:taxon-name><tp:taxon-name-part taxon-name-part-type="genus">Polydesmus</tp:taxon-name-part><tp:taxon-name-part taxon-name-part-type="species">hamatus</tp:taxon-name-part></tp:taxon-name></italic> Brandt 1841, a Malagasy milliped (<tp:taxon-name><tp:taxon-name-part taxon-name-part-type="class">Diplopoda</tp:taxon-name-part></tp:taxon-name><tp:taxon-name><tp:taxon-name-part taxon-name-part-type="order">Polydesmida</tp:taxon-name-part></tp:taxon-name><tp:taxon-name><tp:taxon-name-part taxon-name-part-type="family">Dalodesmidae</tp:taxon-name-part></tp:taxon-name>).</article-title><source>Tropical Zoology</source><volume>2</volume>: <fpage>159</fpage>–<lpage>164</lpage>. <ext-link xlink:href="10.1080/03946975.1989.10539436" ext-link-type="doi" xlink:type="simple">https://doi.org/10.1080/03946975.1989.10539436</ext-link></mixed-citation></ref><ref id="B10"><mixed-citation xmlns:xlink="http://www.w3.org/1999/xlink" xlink:type="simple"><person-group><name name-style="western"><surname>Enghoff</surname><given-names>H</given-names></name></person-group> (<year>2003</year>) <article-title><tp:taxon-name><tp:taxon-name-part taxon-name-part-type="class">Diplopoda</tp:taxon-name-part></tp:taxon-name>, millipedes.</article-title> In: <person-group><name name-style="western"><surname>Goodman</surname><given-names>SM</given-names></name><name name-style="western"><surname>Benstead</surname><given-names>JP</given-names></name></person-group> (<role>Eds</role>) <issue-title>The Natural History of Madagascar.</issue-title><source>University of Chicago Press, Chicago and London</source>, <fpage>617</fpage>–<lpage>627</lpage>.</mixed-citation></ref><ref id="B22"><mixed-citation xmlns:xlink="http://www.w3.org/1999/xlink" xlink:type="simple"><person-group><name name-style="western"><surname>Wesener</surname><given-names>T</given-names></name><name name-style="western"><surname>Enghoff</surname><given-names>H</given-names></name></person-group> (<year>2022</year>) <article-title><tp:taxon-name><tp:taxon-name-part taxon-name-part-type="class">Diplopoda</tp:taxon-name-part></tp:taxon-name>, millipedes, <italic>Menavetraka</italic>, <italic>Ankodabitra</italic>, <italic>Ankodiavitry</italic>, <italic>Marotanana</italic>, <italic>Sakolavitsy</italic>.</article-title> In: <person-group><name name-style="western"><surname>Fisher</surname><given-names>BL</given-names></name><name name-style="western"><surname>Goodman</surname><given-names>SM</given-names></name></person-group> (<role>Eds</role>) <issue-title>The New Natural History of Madagascar.</issue-title><source>Princeton University Press USA</source>, <fpage>918</fpage>–<lpage>933</lpage>. <ext-link xlink:href="10.2307/j.ctv2ks6tbb.118" ext-link-type="doi" xlink:type="simple">https://doi.org/10.2307/j.ctv2ks6tbb.118</ext-link></mixed-citation></ref><ref id="B20"><mixed-citation xmlns:xlink="http://www.w3.org/1999/xlink" xlink:type="simple"><person-group><name name-style="western"><surname>Mesibov</surname><given-names>R</given-names></name><name name-style="western"><surname>Wesener</surname><given-names>T</given-names></name><name name-style="western"><surname>Hollier</surname><given-names>J</given-names></name></person-group> (<year>2018</year>) <article-title>A replacement name for <italic><tp:taxon-name><tp:taxon-name-part taxon-name-part-type="genus">Dalodesmus</tp:taxon-name-part><tp:taxon-name-part taxon-name-part-type="species">sakalava</tp:taxon-name-part></tp:taxon-name></italic> (de Saussure &amp; Zehntner, 1901) (<tp:taxon-name><tp:taxon-name-part taxon-name-part-type="class">Diplopoda</tp:taxon-name-part></tp:taxon-name>: <tp:taxon-name><tp:taxon-name-part taxon-name-part-type="order">Polydesmida</tp:taxon-name-part></tp:taxon-name>: <tp:taxon-name><tp:taxon-name-part taxon-name-part-type="family">Dalodesmidae</tp:taxon-name-part></tp:taxon-name>).</article-title><source>Zootaxa</source><volume>4413</volume>(<issue>2</issue>): <fpage>389</fpage>–<lpage>391</lpage>. <ext-link xlink:href="10.11646/zootaxa.4413.2.11" ext-link-type="doi" xlink:type="simple">https://doi.org/10.11646/zootaxa.4413.2.11</ext-link></mixed-citation></ref></ref-list></tp:taxon-treatment>
