# Supplementary material for: ﻿Revision of the millipede family Dalodesmidae in Madagascar, with descriptions of two new Malagasy species of Dalodesmus Cook, 1896 (Diplopoda, Polydesmida)
Source: Zookeys. 2025 Jan 8;1223:185–220. doi: 10.3897/zookeys.1223.139346 (PMC11736306; doi:10.3897/zookeys.1223.139346)
Supplement: XML Treatment for Dalodesmus [file zookeys.1223.139346-treatment5.xml]

<!DOCTYPE tp:taxon-treatment
  PUBLIC "-//TaxonX//DTD Taxonomic Treatment Publishing DTD v0 20100105//EN" "tax-treatment-NSO.dtd">
<tp:taxon-treatment xmlns:tp="http://www.plazi.org/taxpub"><tp:treatment-meta><kwd-group><label>Taxon classification</label><kwd>
                <named-content content-type="kingdom">Animalia</named-content>
              </kwd><kwd>
                <named-content content-type="order">Polydesmida</named-content>
              </kwd><kwd>
                <named-content content-type="family">Dalodesmidae</named-content>
              </kwd></kwd-group><mixed-citation publication-type="journal"><person-group><name><surname>Wesener</surname><given-names>Thomas</given-names></name><name><surname>Akkari</surname><given-names>Nesrine</given-names></name><name><surname>Golovatch</surname><given-names>Sergei I.</given-names></name></person-group><article-title>﻿Revision of the millipede family <tp:taxon-name><tp:taxon-name-part taxon-name-part-type="family">Dalodesmidae</tp:taxon-name-part></tp:taxon-name> in Madagascar, with descriptions of two new Malagasy species of <italic><tp:taxon-name><tp:taxon-name-part taxon-name-part-type="genus" reg="Dalodesmus">Dalodesmus</tp:taxon-name-part></tp:taxon-name></italic> Cook, 1896 (<tp:taxon-name><tp:taxon-name-part taxon-name-part-type="class">Diplopoda</tp:taxon-name-part></tp:taxon-name>, <tp:taxon-name><tp:taxon-name-part taxon-name-part-type="order">Polydesmida</tp:taxon-name-part></tp:taxon-name>)</article-title><source>Zookeys</source><day>08</day><month>01</month><year>2025</year><volume>1223</volume><fpage>185</fpage><lpage>220</lpage><pub-id pub-id-type="doi">10.3897/zookeys.1223.139346</pub-id></mixed-citation></tp:treatment-meta><tp:nomenclature><label>﻿Genus</label><tp:taxon-name>
              <object-id xmlns:xlink="http://www.w3.org/1999/xlink" content-type="arpha" xlink:type="simple">F2E9C669-2D45-5CED-8CBE-ECC193233FE4</object-id>
              <tp:taxon-name-part taxon-name-part-type="genus" reg="Dalodesmus">Dalodesmus</tp:taxon-name-part>
            </tp:taxon-name><tp:taxon-authority>Cook, 1896</tp:taxon-authority><tp:nomenclature-citation-list><tp:nomenclature-citation><tp:taxon-name>
                  <tp:taxon-name-part taxon-name-part-type="genus" reg="Dalodesmus">Dalodesmus</tp:taxon-name-part>
                </tp:taxon-name><comment>Cook, 1896; type species <tp:taxon-name><tp:taxon-name-part taxon-name-part-type="genus" reg="Dalodesmus">D.</tp:taxon-name-part><tp:taxon-name-part taxon-name-part-type="species" reg="tectus">tectus</tp:taxon-name-part></tp:taxon-name> Cook, 1896, by monotypy.</comment></tp:nomenclature-citation><tp:nomenclature-citation><tp:taxon-name>
                  <tp:taxon-name-part taxon-name-part-type="genus" reg="Tubercularium">Tubercularium</tp:taxon-name-part>
                </tp:taxon-name><comment>Attems, 1898; type species: <tp:taxon-name><tp:taxon-name-part taxon-name-part-type="genus" reg="Tubercularium">T.</tp:taxon-name-part><tp:taxon-name-part taxon-name-part-type="species" reg="odontopezum">odontopezum</tp:taxon-name-part></tp:taxon-name> Attems, 1898, by monotypy, synonymised by <xref ref-type="bibr" rid="B17">Jeekel (1965)</xref>.</comment></tp:nomenclature-citation><tp:nomenclature-citation><tp:taxon-name>
                  <tp:taxon-name-part taxon-name-part-type="genus" reg="Pterodesmus">Pterodesmus</tp:taxon-name-part>
                </tp:taxon-name><comment>de Saussure &amp; Zehntner, 1901; invalidly proposed without a type species, also preoccupied by <tp:taxon-name><tp:taxon-name-part taxon-name-part-type="genus" reg="Pterodesmus">Pterodesmus</tp:taxon-name-part></tp:taxon-name> Cook, 1896; synonymised by <xref ref-type="bibr" rid="B17">Jeekel (1965)</xref>.</comment></tp:nomenclature-citation></tp:nomenclature-citation-list></tp:nomenclature><tp:treatment-sec sec-type="notes" id="SECID0EHLAG"><title>Note.</title><p>Species included: 6 (including two new described below).</p></tp:treatment-sec><tp:treatment-sec sec-type="diagnosis" id="SECID0EMLAG"><title>Diagnosis.</title><p>Body medium-sized, 17–28 mm long and 3.7–5.3 mm wide. Midbody metaterga with 4–6 transverse, often rather irregular rows of piligerous tuberculations or obliterated areations between always strongly developed and laterally similarly piligerous crenulate/tuberculate paraterga, these being sub-horizontal to upturned. Gonopods less elaborate and more simple than in the other genera, both coxites and densely setose prefemorites equally short and fused medially; femorites (fe) mostly slender, subcylindrical, at most only insignificantly flattened sagittally, contiguous medially and fused in basal 1/3, with a sternal rudiment visible ventrally at the very base, bare to sometimes sparsely setose until acropodite, the latter (= acropodite) basically tripartite, a mostly distinct, occasionally branching and only rarely missing solenomere branch (sl) lying between and typically flanked by two or three branches of a rather simple to elaborate solenophore: one medial (mb), this only rarely subdivided into an apical (ab) and a subapical branch (sb), and the other lateral (lb).</p><p><italic><tp:taxon-name><tp:taxon-name-part taxon-name-part-type="genus" reg="Dalodesmus">Dalodesmus</tp:taxon-name-part></tp:taxon-name></italic> differs from <italic><tp:taxon-name><tp:taxon-name-part taxon-name-part-type="genus" reg="Phymatodesmus">Phymatodesmus</tp:taxon-name-part></tp:taxon-name></italic> in the much larger size (&gt; 20 mm, vs ~ 10 mm), the strongly developed, apically pointed paratergites (<italic>vs</italic> short and rectangular in <italic><tp:taxon-name><tp:taxon-name-part taxon-name-part-type="genus" reg="Phymatodesmus">Phymatodesmus</tp:taxon-name-part></tp:taxon-name></italic>), the presence of large, oval to polygonal, often irregular, piligerous tuberculations or areations (vs circular cones/tuberculations in <italic><tp:taxon-name><tp:taxon-name-part taxon-name-part-type="genus" reg="Phymatodesmus">Phymatodesmus</tp:taxon-name-part></tp:taxon-name></italic>), and the 2+2 setae on the paraprocts not being borne on distinct knobs (vs borne on distinct knobs in <italic><tp:taxon-name><tp:taxon-name-part taxon-name-part-type="genus" reg="Phymatodesmus">Phymatodesmus</tp:taxon-name-part></tp:taxon-name></italic>).</p><p>In gonopodal structure, the genus <italic><tp:taxon-name><tp:taxon-name-part taxon-name-part-type="genus" reg="Dalodesmus">Dalodesmus</tp:taxon-name-part></tp:taxon-name></italic> differs from both <italic><tp:taxon-name><tp:taxon-name-part taxon-name-part-type="genus" reg="Phymatodesmus">Phymatodesmus</tp:taxon-name-part></tp:taxon-name></italic> and <italic><tp:taxon-name><tp:taxon-name-part taxon-name-part-type="genus" reg="Eutubercularium">Eutubercularium</tp:taxon-name-part></tp:taxon-name></italic> in the femorites being long and slender, &gt; 2 × as long as acropodites, subcylindrical, diverging in distal 2/3 to 1/2, bare to only poorly setose ventrally and/or laterally (vs femorites stout, only ~ 2 × as long as acropodites, clearly flattened dorsoventrally, contiguous all along or nearly so, and densely setose on both ventral and lateral sides).</p></tp:treatment-sec><ref-list><ref id="B17"><mixed-citation xmlns:xlink="http://www.w3.org/1999/xlink" xlink:type="simple"><person-group><name name-style="western"><surname>Jeekel</surname><given-names>CAW</given-names></name></person-group> (<year>1965</year>) <article-title>The identity of <italic><tp:taxon-name><tp:taxon-name-part taxon-name-part-type="genus">Dalodesmus</tp:taxon-name-part><tp:taxon-name-part taxon-name-part-type="species">tectus</tp:taxon-name-part></tp:taxon-name></italic> Cook, 1896, and the status of the family names <tp:taxon-name><tp:taxon-name-part taxon-name-part-type="family">Dalodesmidae</tp:taxon-name-part></tp:taxon-name> Cook, 1896, <tp:taxon-name><tp:taxon-name-part taxon-name-part-type="family">Vanhoeffeniidae</tp:taxon-name-part></tp:taxon-name> Attems, 1914 and <tp:taxon-name><tp:taxon-name-part taxon-name-part-type="family">Sphaeriotrichopodidae</tp:taxon-name-part></tp:taxon-name> Attems, 1914 (<tp:taxon-name><tp:taxon-name-part taxon-name-part-type="class">Diplopoda</tp:taxon-name-part></tp:taxon-name>, <tp:taxon-name><tp:taxon-name-part taxon-name-part-type="order">Polydesmida</tp:taxon-name-part></tp:taxon-name>).</article-title><source>Entomologische Berichten</source><volume>25</volume>: <fpage>236</fpage>–<lpage>239</lpage>.</mixed-citation></ref></ref-list></tp:taxon-treatment>
