# Supplementary material for: ﻿Revision of the millipede family Dalodesmidae in Madagascar, with descriptions of two new Malagasy species of Dalodesmus Cook, 1896 (Diplopoda, Polydesmida)
Source: Zookeys. 2025 Jan 8;1223:185–220. doi: 10.3897/zookeys.1223.139346 (PMC11736306; doi:10.3897/zookeys.1223.139346)
Supplement: XML Treatment for Dalodesmus hamatus [file zookeys.1223.139346-treatment6.xml]

<!DOCTYPE tp:taxon-treatment
  PUBLIC "-//TaxonX//DTD Taxonomic Treatment Publishing DTD v0 20100105//EN" "tax-treatment-NSO.dtd">
<tp:taxon-treatment xmlns:tp="http://www.plazi.org/taxpub"><tp:treatment-meta><kwd-group><label>Taxon classification</label><kwd>
                <named-content content-type="kingdom">Animalia</named-content>
              </kwd><kwd>
                <named-content content-type="order">Polydesmida</named-content>
              </kwd><kwd>
                <named-content content-type="family">Dalodesmidae</named-content>
              </kwd></kwd-group><mixed-citation publication-type="journal"><person-group><name><surname>Wesener</surname><given-names>Thomas</given-names></name><name><surname>Akkari</surname><given-names>Nesrine</given-names></name><name><surname>Golovatch</surname><given-names>Sergei I.</given-names></name></person-group><article-title>﻿Revision of the millipede family <tp:taxon-name><tp:taxon-name-part taxon-name-part-type="family">Dalodesmidae</tp:taxon-name-part></tp:taxon-name> in Madagascar, with descriptions of two new Malagasy species of <italic><tp:taxon-name><tp:taxon-name-part taxon-name-part-type="genus" reg="Dalodesmus">Dalodesmus</tp:taxon-name-part></tp:taxon-name></italic> Cook, 1896 (<tp:taxon-name><tp:taxon-name-part taxon-name-part-type="class">Diplopoda</tp:taxon-name-part></tp:taxon-name>, <tp:taxon-name><tp:taxon-name-part taxon-name-part-type="order">Polydesmida</tp:taxon-name-part></tp:taxon-name>)</article-title><source>Zookeys</source><day>08</day><month>01</month><year>2025</year><volume>1223</volume><fpage>185</fpage><lpage>220</lpage><pub-id pub-id-type="doi">10.3897/zookeys.1223.139346</pub-id></mixed-citation></tp:treatment-meta><tp:nomenclature><label>﻿</label><tp:taxon-name>
              <object-id xmlns:xlink="http://www.w3.org/1999/xlink" content-type="arpha" xlink:type="simple">6198C4DD-7512-588A-915C-56609DFC8C73</object-id>
              <tp:taxon-name-part taxon-name-part-type="genus" reg="Dalodesmus">Dalodesmus</tp:taxon-name-part>
              <tp:taxon-name-part taxon-name-part-type="species" reg="hamatus">hamatus</tp:taxon-name-part>
            </tp:taxon-name><tp:taxon-authority>(Brandt, 1841)</tp:taxon-authority><xref ref-type="fig" rid="F5">Figs 5</xref><xref ref-type="fig" rid="F6">, 6</xref><xref ref-type="fig" rid="F7">, 7</xref><xref ref-type="fig" rid="F8">, 8</xref><tp:nomenclature-citation-list><tp:nomenclature-citation><tp:taxon-name>
                  <tp:taxon-name-part taxon-name-part-type="genus" reg="Polydesmus">Polydesmus</tp:taxon-name-part>
                  <tp:taxon-name-part taxon-name-part-type="species" reg="hamatus">hamatus</tp:taxon-name-part>
                </tp:taxon-name><comment>Brandt, 1841a: 10–11 (D); <xref ref-type="bibr" rid="B4">Brandt 1841b</xref>: 140 (D); Gervais 1847: 114 (D); <xref ref-type="bibr" rid="B2">Attems 1940</xref>: 493 (L); <xref ref-type="bibr" rid="B13">Golovatch and Hoffman 2000</xref>: 237 (L).</comment></tp:nomenclature-citation><tp:nomenclature-citation><tp:taxon-name>
                  <tp:taxon-name-part taxon-name-part-type="genus" reg="Polydesmus"/>
                </tp:taxon-name><comment>Non <tp:taxon-name><tp:taxon-name-part taxon-name-part-type="genus" reg="Polydesmus">Polydesmus</tp:taxon-name-part> (<tp:taxon-name-part taxon-name-part-type="subgenus" reg="Tubercularium">Tubercularium</tp:taxon-name-part>) <tp:taxon-name-part taxon-name-part-type="species" reg="sakalava">sakalava</tp:taxon-name-part></tp:taxon-name> – <xref ref-type="bibr" rid="B9">de Saussure and Zehntner 1902</xref>: 93 (N). </comment></tp:nomenclature-citation><tp:nomenclature-citation><tp:taxon-name>
                  <tp:taxon-name-part taxon-name-part-type="genus" reg="Dalodesmus">Dalodesmus</tp:taxon-name-part>
                  <tp:taxon-name-part taxon-name-part-type="species" reg="hamatus">hamatus</tp:taxon-name-part>
                </tp:taxon-name><comment>– <xref ref-type="bibr" rid="B12">Golovatch and Hoffman 1989</xref>: 160, figs 1–6 (D); 2000: 237 (L); <xref ref-type="bibr" rid="B10">Enghoff 2003</xref>: 623 (L); <xref ref-type="bibr" rid="B22">Wesener and Enghoff 2022</xref>: 926 (L).</comment></tp:nomenclature-citation></tp:nomenclature-citation-list></tp:nomenclature><tp:treatment-sec sec-type="notes" id="SECID0EMRAG"><title>Note.</title><p>The ♀ holotype, currently housed in the <named-content xmlns:xlink="http://www.w3.org/1999/xlink" content-type="dwc:institutional_code" xlink:title="Zoological Institute, Russian Academy of Sciences, St.-Petersburg, Russia" xlink:href="http://grbio.org/institution/zoological-institute-russian-academy-sciences" xlink:type="simple">ZISP</named-content> collection and coming from an unspecified locality, presumably in Madagascar, has been revised, properly redescribed, and illustrated (<xref ref-type="bibr" rid="B12">Golovatch and Hoffman 1989</xref>).</p></tp:treatment-sec><tp:treatment-sec sec-type="material" id="SECID0E2RAG"><title>New material examined.</title><p>• ♂ (<named-content xmlns:xlink="http://www.w3.org/1999/xlink" content-type="dwc:institutional_code" xlink:title="Zoologisches Forschungsinstitut und Museum Alexander Koenig, Germany" xlink:href="http://grbio.org/institution/zoologisches-forschungsmuseum-alexander-koenig" xlink:type="simple">ZFMK</named-content> MYR13631), Madagascar, Toamasina Province, Analanjirofo, Makira Natural Park, ca 44.5 km NW of Maroantsetra, Antainambalana River tributary, 1 km around coordinates, <named-content xmlns:xlink="http://www.w3.org/1999/xlink" content-type="dwc:verbatimCoordinates" xlink:type="simple"><named-content content-type="geo-json" specific-use="{&#34;type&#34;:&#34;Point&#34;,&#34;coordinates&#34;:[49.580000,-15.070833]}" id="NCID0EJSAG" xlink:type="simple">15°4'15"S, 49°34'48"E</named-content></named-content>, 240–670 m, primary lowland rainforest on basalt, 30.VIII.–08.IX.2023, D. Telnov leg. • 2 ♀ (<named-content xmlns:xlink="http://www.w3.org/1999/xlink" content-type="dwc:institutional_code" xlink:title="Zoologisches Forschungsinstitut und Museum Alexander Koenig, Germany" xlink:href="http://grbio.org/institution/zoologisches-forschungsmuseum-alexander-koenig" xlink:type="simple">ZFMK</named-content> MYR13629), same data as previous • 2 ♀ (<named-content xmlns:xlink="http://www.w3.org/1999/xlink" content-type="dwc:institutional_code" xlink:title="Zoologisches Forschungsinstitut und Museum Alexander Koenig, Germany" xlink:href="http://grbio.org/institution/zoologisches-forschungsmuseum-alexander-koenig" xlink:type="simple">ZFMK</named-content> MYR13630), with eggs, same data as male • 1 ♀ (NHML), same data as male.</p></tp:treatment-sec><tp:treatment-sec sec-type="diagnosis" id="SECID0EYSAG"><title>Diagnosis.</title><p>Tips of paraterga mostly sharp and projecting past posterior tergal margin, as in <italic><tp:taxon-name><tp:taxon-name-part taxon-name-part-type="genus" reg="Dalodesmus">D.</tp:taxon-name-part><tp:taxon-name-part taxon-name-part-type="species" reg="odontopezus">odontopezus</tp:taxon-name-part></tp:taxon-name></italic>, <italic><tp:taxon-name><tp:taxon-name-part taxon-name-part-type="genus" reg="Dalodesmus">D.</tp:taxon-name-part><tp:taxon-name-part taxon-name-part-type="species" reg="orator">orator</tp:taxon-name-part></tp:taxon-name></italic>, vs wider and not projecting past rear tergal margin in <italic><tp:taxon-name><tp:taxon-name-part taxon-name-part-type="genus" reg="Dalodesmus">D.</tp:taxon-name-part><tp:taxon-name-part taxon-name-part-type="species" reg="speophilus">speophilus</tp:taxon-name-part></tp:taxon-name></italic> sp. nov., <italic><tp:taxon-name><tp:taxon-name-part taxon-name-part-type="genus" reg="Dalodesmus">D.</tp:taxon-name-part><tp:taxon-name-part taxon-name-part-type="species" reg="tectus">tectus</tp:taxon-name-part></tp:taxon-name></italic>, and <italic><tp:taxon-name><tp:taxon-name-part taxon-name-part-type="genus" reg="Dalodesmus">D.</tp:taxon-name-part><tp:taxon-name-part taxon-name-part-type="species" reg="kompantsevi">kompantsevi</tp:taxon-name-part></tp:taxon-name></italic> sp. nov. Colour uniformly dark grey to blackish, paraterga not yellow as opposed to <italic><tp:taxon-name><tp:taxon-name-part taxon-name-part-type="genus" reg="Dalodesmus">D.</tp:taxon-name-part><tp:taxon-name-part taxon-name-part-type="species" reg="odontopezus">odontopezus</tp:taxon-name-part></tp:taxon-name></italic> and <italic><tp:taxon-name><tp:taxon-name-part taxon-name-part-type="genus" reg="Dalodesmus">D.</tp:taxon-name-part><tp:taxon-name-part taxon-name-part-type="species" reg="orator">orator</tp:taxon-name-part></tp:taxon-name></italic>. Both latter species with a male body length of 26–28 mm that is larger than <italic><tp:taxon-name><tp:taxon-name-part taxon-name-part-type="genus" reg="Dalodesmus">D.</tp:taxon-name-part><tp:taxon-name-part taxon-name-part-type="species" reg="hamatus">hamatus</tp:taxon-name-part></tp:taxon-name></italic> with 20 mm male and 22–24 mm females. See also the key below.</p></tp:treatment-sec><tp:treatment-sec sec-type="material" id="SECID0EWVAG"><title>Identity of the new material of <italic><tp:taxon-name><tp:taxon-name-part taxon-name-part-type="genus" reg="Dalodesmus">D.</tp:taxon-name-part><tp:taxon-name-part taxon-name-part-type="species" reg="hamatus">hamatus</tp:taxon-name-part></tp:taxon-name></italic>.</title><p>The ♀ holotype (after <xref ref-type="bibr" rid="B12">Golovatch and Hoffman 1989</xref>) has a similar size (length ~ 22 mm, width 2.9 mm) to the newly discovered material. Its colouration is rusty brown (dry specimen, probably faded). The habitus with the paraterga clearly upturned above the dorsum (Fig. <xref ref-type="fig" rid="F5">5A–D</xref>), dorsal surface between midbody paraterga largely areate, polygonal bosses mostly being clearly obliterated (Fig. <xref ref-type="fig" rid="F5">5B</xref>), this being identical to the new material. While the type locality of <italic><tp:taxon-name><tp:taxon-name-part taxon-name-part-type="genus" reg="Dalodesmus">D.</tp:taxon-name-part><tp:taxon-name-part taxon-name-part-type="species" reg="hamatus">hamatus</tp:taxon-name-part></tp:taxon-name></italic> is just “Madagascar”, the newly discovered locality in Makira Natural Park also included specimens of the very large (&gt; 200 mm) spirostreptid <italic><tp:taxon-name><tp:taxon-name-part taxon-name-part-type="genus" reg="Analacostreptus">Analacostreptus</tp:taxon-name-part><tp:taxon-name-part taxon-name-part-type="species" reg="sculptus">sculptus</tp:taxon-name-part></tp:taxon-name></italic> (de Saussure &amp; Zehntner, 1902), another species otherwise known only from “Madagascar”.</p><fig id="F5" position="float" orientation="portrait"><object-id xmlns:xlink="http://www.w3.org/1999/xlink" content-type="doi" xlink:type="simple">10.3897/zookeys.1223.139346.figure5</object-id><object-id xmlns:xlink="http://www.w3.org/1999/xlink" content-type="arpha" xlink:type="simple">79A36698-A7F2-5384-86B9-C1EB0731F7E1</object-id><label>Figure 5.</label><caption><p><italic><tp:taxon-name><tp:taxon-name-part taxon-name-part-type="genus" reg="Dalodesmus">Dalodesmus</tp:taxon-name-part><tp:taxon-name-part taxon-name-part-type="species" reg="hamatus">hamatus</tp:taxon-name-part></tp:taxon-name></italic> (Brandt, 1841), ♀ holotype <bold>A</bold> anterior part of body, dorsal view <bold>B</bold> right half of metazonum 10, dorsal view <bold>C</bold> posterior end of body, dorsal view <bold>D</bold> body ring 9, oral view <bold>E</bold> leg 2 and epigynal lobe, ventral view <bold>F</bold> midbody leg, lateral view. Scale bars: 1000 µm (after <xref ref-type="bibr" rid="B12">Golovatch and Hoffman 1989</xref>).</p></caption><graphic xmlns:xlink="http://www.w3.org/1999/xlink" xlink:href="zookeys-1223-185_article-139346__-g005.jpg" position="float" orientation="portrait" xlink:type="simple" id="oo_1215829.jpg"><uri content-type="original_file" xlink:type="simple">https://binary.pensoft.net/fig/1215829</uri></graphic></fig></tp:treatment-sec><tp:treatment-sec sec-type="redescription" id="SECID0ESYAG"><title>Redescription.</title><p>(Based on fresh material from Makira.) Length ~ 20 mm (<italic>n</italic> = 1), width of midbody pro- and metazona 1.7 and 3.9 mm (<italic>n</italic> = 1), respectively (♂), ♀♀ 22–24 mm long (<italic>n</italic> = 3), width of prozona 1.9–2.3 mm (<italic>n</italic> = 1), of metazona 4.1–4.3 mm (<italic>n</italic> = 4).</p><p>Colouration, after less than 6 months of preservation in alcohol, dark grey to blackish, collum faded brown, head brown, epicranium grey, legs pale grey; antennae dark brown (Fig. <xref ref-type="fig" rid="F6">6A–C</xref>).</p><fig id="F6" position="float" orientation="portrait"><object-id xmlns:xlink="http://www.w3.org/1999/xlink" content-type="doi" xlink:type="simple">10.3897/zookeys.1223.139346.figure6</object-id><object-id xmlns:xlink="http://www.w3.org/1999/xlink" content-type="arpha" xlink:type="simple">D79CE2D4-8246-5828-B14D-0118CC4B004B</object-id><label>Figure 6.</label><caption><p><italic><tp:taxon-name><tp:taxon-name-part taxon-name-part-type="genus" reg="Dalodesmus">Dalodesmus</tp:taxon-name-part><tp:taxon-name-part taxon-name-part-type="species" reg="hamatus">hamatus</tp:taxon-name-part></tp:taxon-name></italic> (Brandt, 1841), ♂ from Makira (<named-content xmlns:xlink="http://www.w3.org/1999/xlink" content-type="dwc:institutional_code" xlink:title="Zoologisches Forschungsinstitut und Museum Alexander Koenig, Germany" xlink:href="http://grbio.org/institution/zoologisches-forschungsmuseum-alexander-koenig" xlink:type="simple">ZFMK</named-content> MYR13631). Multi-layer photographs <bold>A</bold> anterior body, dorsal view <bold>B</bold> midbody, dorsal view <bold>C</bold> telson, dorsal view <bold>E</bold> gonopods, posterior view <bold>E</bold> gonopods, anterior view <bold>F</bold> gonopods, lateral view <bold>G</bold> right gonopod, mesal view. Abbreviations: lb = lateral branch; mb = mesal branch; sl = solenomere branch. Scale bars: 1000 µm.</p></caption><graphic xmlns:xlink="http://www.w3.org/1999/xlink" xlink:href="zookeys-1223-185_article-139346__-g006.jpg" position="float" orientation="portrait" xlink:type="simple" id="oo_1215830.jpg"><uri content-type="original_file" xlink:type="simple">https://binary.pensoft.net/fig/1215830</uri></graphic></fig><p>Body with 20 rings. Tegument mainly dull, microgranulate to microtuberculate throughout (Figs <xref ref-type="fig" rid="F5">5A–D</xref>, <xref ref-type="fig" rid="F6">6A–C</xref>, <xref ref-type="fig" rid="F7">7A–D</xref>), even surfaces of prozona and of metazona below paraterga finely microgranulate, sterna granulate. Head also densely microtuberculate or granulate throughout, micropilose up to level of antennae; epicranial suture thin, but distinct; genae squarish, set off ventrally from gnathochilarial stipes by a small, but evident ridge. Interantennal isthmus ~ 2 × diameter of antennal socket. Antennae short and rather clavate, in situ reaching in both sexes back past ring 4 when stretched dorsally, very densely setose and microgranulate. In length, antennomere 6 &gt; 3 &gt; 5 &gt; 4 = 2 &gt; 1 = 7; antennomere 6 the largest and the highest, antennomeres 5 and 6 each with a small, round, distodorsal knob, most likely beset with sensory cones. In width, collum ≤ head &lt; ring 2 =3 &lt; 4–16; thereafter body gradually tapering towards telson (Fig. <xref ref-type="fig" rid="F6">6A–C</xref>). Collum transversely suboval, regularly and broadly rounded laterally, densely tuberculate, most tubercles slightly oblong-oval, evident, equipped with very short, mostly subclavate setae and arranged in 16–17 lateral, 6 transverse, rather irregular, arcuated rows. Metaterga 2–4 narrow, each with 3–4 similar transverse arcuated rows of setigerous tubercles, following metaterga each largely with 4–5 such rows (Fig. <xref ref-type="fig" rid="F7">7A, B</xref>). Paraterga well-developed, set high (mostly at upper ¼ body), upturned to subhorizontal, thus leaving the dorsum only faintly convex (Fig. <xref ref-type="fig" rid="F7">7B</xref>); anterior and posterior margins of paraterga 2 and 3 clearly drawn forward and caudad, respectively, following paraterga drawn increasingly only caudad (Fig. <xref ref-type="fig" rid="F6">6A–C</xref>); caudal corners sharp, produced past rear tergal margin; caudal margins of paraterga with five oblong projections (Fig. <xref ref-type="fig" rid="F7">7B</xref>). Lateral margins of paraterga beset with numerous, similarly oblong and usually subequal, setigerous tubercles/lobulations. Ozopores inconspicuous, opening dorsally near penultimate lateral lobulation on pore-baring rings 5, 7, 9, 10, 12, 13, 15–19. Strictures between pro- and metazona narrow and rather deep, nearly smooth.</p><fig id="F7" position="float" orientation="portrait"><object-id xmlns:xlink="http://www.w3.org/1999/xlink" content-type="doi" xlink:type="simple">10.3897/zookeys.1223.139346.figure7</object-id><object-id xmlns:xlink="http://www.w3.org/1999/xlink" content-type="arpha" xlink:type="simple">99835F65-AD87-52F7-BAD5-39CBB306F936</object-id><label>Figure 7.</label><caption><p><italic><tp:taxon-name><tp:taxon-name-part taxon-name-part-type="genus" reg="Dalodesmus">Dalodesmus</tp:taxon-name-part><tp:taxon-name-part taxon-name-part-type="species" reg="hamatus">hamatus</tp:taxon-name-part></tp:taxon-name></italic> (Brandt, 1841), ♂ from Makira (<named-content xmlns:xlink="http://www.w3.org/1999/xlink" content-type="dwc:institutional_code" xlink:title="Zoologisches Forschungsinstitut und Museum Alexander Koenig, Germany" xlink:href="http://grbio.org/institution/zoologisches-forschungsmuseum-alexander-koenig" xlink:type="simple">ZFMK</named-content> MYR13631). <abbrev xmlns:xlink="http://www.w3.org/1999/xlink" xlink:title="scanning electron microscopy" id="ABBRID0EN3AG" xlink:type="simple">SEM</abbrev> micrographs <bold>A</bold> midbody ring with pro- and metazonite, dorsal view <bold>B</bold> midbody ring, lateral view <bold>C</bold> details of surface structures of prozonite and metazonite <bold>D</bold> details of surface structures, dorsal view <bold>E</bold> tarsus of midbody leg <bold>F</bold> endotergum. Scale bars: 1000 µm (<bold>A</bold>); 200 µm (<bold>B</bold>); 100 µm (<bold>C, E</bold>); 30 µm (<bold>D</bold>); 0 µm (<bold>F</bold>).</p></caption><graphic xmlns:xlink="http://www.w3.org/1999/xlink" xlink:href="zookeys-1223-185_article-139346__-g007.jpg" position="float" orientation="portrait" xlink:type="simple" id="oo_1215831.jpg"><uri content-type="original_file" xlink:type="simple">https://binary.pensoft.net/fig/1215831</uri></graphic></fig><p>Telson: Epiproct small, conical and subtruncate at tip. Paraprocts with 2+2 setae on triangular, projections/knobs (Figs <xref ref-type="fig" rid="F5">5C</xref>, <xref ref-type="fig" rid="F6">6C</xref>). Hypoproct trapeziform, with 1+1 setae borne on distinct oblong knobs at caudal margin.</p><p>Limbus very thin, small, and entire. Neither an axial line nor pleurosternal carinae (Fig. <xref ref-type="fig" rid="F7">7A–C</xref>). Endotergum inconspicuous, posterior margin of metazona projecting into long, sharp, apically microdenticulate, triangular projections (Fig. <xref ref-type="fig" rid="F7">7F</xref>).</p><p>Gonopodal aperture roundly pentagonal, relatively small, taking up ~ 1/2 width of metazonum 7, clearly open and drawn into metazonum 6.</p><p>Midbody legs incrassate, rather long. 1.4–1.5 × as long as body height, with small, stout, abundant and usually curved setae with admixture of sphaerotrichomes ventrally on all podomeres (♂, Fig. <xref ref-type="fig" rid="F7">7E</xref>); gonopores on ♂ coxae 2 inconspicuous, each borne on a very small swelling (♂); prefemora not bulged laterally; claws simple and very small; in length, tarsus &gt; femur &gt; prefemur &gt; tibia &gt; postfemur &gt; coxa.</p><p>Gonopods (Figs <xref ref-type="fig" rid="F6">6D–G</xref>, <xref ref-type="fig" rid="F8">8A–I</xref>) very slender and long, tips in situ reaching anteriorly until coxae 5. Both coxites and prefemorites (= densely setose parts of telopodites) equally very short and stout, fused medially, the former fully and the latter mostly hidden inside gonopodal aperture. Femorites (fe) contiguous medially in basal 1/3, setose almost all along, both slightly diverging distad towards acropodites. Apical portions of each telopodite (= acropodites) clearly diverging, rather simple and compact, curved ventrad and clearly divided into three unequal branches: a short, slightly curved, submesal, tubiform, simple and non-sigmoid solenomere (sl) flanked by a rather simple, 2-branched solenophore, this latter being represented by a flagelliform, slightly barbed, short and acuminate lateral branch (lb), and a particularly large, lobe-shaped, acuminate and membranous mesal branch (mb) with a tooth near base.</p><fig id="F8" position="float" orientation="portrait"><object-id xmlns:xlink="http://www.w3.org/1999/xlink" content-type="doi" xlink:type="simple">10.3897/zookeys.1223.139346.figure8</object-id><object-id xmlns:xlink="http://www.w3.org/1999/xlink" content-type="arpha" xlink:type="simple">988CAD06-832B-531B-836A-E1BB0698D304</object-id><label>Figure 8.</label><caption><p><italic><tp:taxon-name><tp:taxon-name-part taxon-name-part-type="genus" reg="Dalodesmus">Dalodesmus</tp:taxon-name-part><tp:taxon-name-part taxon-name-part-type="species" reg="hamatus">hamatus</tp:taxon-name-part></tp:taxon-name></italic> (Brandt, 1841), ♂ from Makira (<named-content xmlns:xlink="http://www.w3.org/1999/xlink" content-type="dwc:institutional_code" xlink:title="Zoologisches Forschungsinstitut und Museum Alexander Koenig, Germany" xlink:href="http://grbio.org/institution/zoologisches-forschungsmuseum-alexander-koenig" xlink:type="simple">ZFMK</named-content> MYR13631). <abbrev xmlns:xlink="http://www.w3.org/1999/xlink" xlink:title="scanning electron microscopy" id="ABBRID0EJ6AG" xlink:type="simple">SEM</abbrev> micrographs. Gonopod, <bold>A</bold> = right <bold>B–I</bold> = left. <bold>A</bold> Right, anterior view <bold>B</bold> left, anterior view <bold>C</bold> lateral view <bold>D</bold> posteromesal view <bold>E</bold> posterior view <bold>F</bold> acropodite, anterior view <bold>G</bold> acropodite, lateral view <bold>H</bold> acropodite, posteromesal view <bold>I</bold> acropodite, mesal view. Abbreviations: fe = femorite; lb = lateral branch; mb = mesal branch; sl = solenomere branch. Scale bars: 100 µm.</p></caption><graphic xmlns:xlink="http://www.w3.org/1999/xlink" xlink:href="zookeys-1223-185_article-139346__-g008.jpg" position="float" orientation="portrait" xlink:type="simple" id="oo_1215832.jpg"><uri content-type="original_file" xlink:type="simple">https://binary.pensoft.net/fig/1215832</uri></graphic></fig></tp:treatment-sec><ref-list><ref id="B12"><mixed-citation xmlns:xlink="http://www.w3.org/1999/xlink" xlink:type="simple"><person-group><name name-style="western"><surname>Golovatch</surname><given-names>SI</given-names></name><name name-style="western"><surname>Hoffman</surname><given-names>RL</given-names></name></person-group> (<year>1989</year>) <article-title>Identity of <italic><tp:taxon-name><tp:taxon-name-part taxon-name-part-type="genus">Polydesmus</tp:taxon-name-part><tp:taxon-name-part taxon-name-part-type="species">hamatus</tp:taxon-name-part></tp:taxon-name></italic> Brandt 1841, a Malagasy milliped (<tp:taxon-name><tp:taxon-name-part taxon-name-part-type="class">Diplopoda</tp:taxon-name-part></tp:taxon-name><tp:taxon-name><tp:taxon-name-part taxon-name-part-type="order">Polydesmida</tp:taxon-name-part></tp:taxon-name><tp:taxon-name><tp:taxon-name-part taxon-name-part-type="family">Dalodesmidae</tp:taxon-name-part></tp:taxon-name>).</article-title><source>Tropical Zoology</source><volume>2</volume>: <fpage>159</fpage>–<lpage>164</lpage>. <ext-link xlink:href="10.1080/03946975.1989.10539436" ext-link-type="doi" xlink:type="simple">https://doi.org/10.1080/03946975.1989.10539436</ext-link></mixed-citation></ref><ref id="B4"><mixed-citation xmlns:xlink="http://www.w3.org/1999/xlink" xlink:type="simple"><person-group><name name-style="western"><surname>Brandt</surname><given-names>JF</given-names></name></person-group> (<year>1841b</year>) Recueil de mémoires relatifs à l’ordre des Insectes Myriapodes et lus à l’Académie Impériale des Sciences de St.-Pétersbourg. Leipsik, 189 pp.</mixed-citation></ref><ref id="B2"><mixed-citation xmlns:xlink="http://www.w3.org/1999/xlink" xlink:type="simple"><person-group><name name-style="western"><surname>Attems</surname><given-names>C</given-names></name></person-group> (<year>1940</year>) <tp:taxon-name><tp:taxon-name-part taxon-name-part-type="subphylum">Myriapoda</tp:taxon-name-part></tp:taxon-name> 3. <tp:taxon-name><tp:taxon-name-part taxon-name-part-type="superfamily">Polydesmoidea</tp:taxon-name-part></tp:taxon-name> III. Fam. <tp:taxon-name><tp:taxon-name-part taxon-name-part-type="family">Polydesmidae</tp:taxon-name-part></tp:taxon-name>, <tp:taxon-name><tp:taxon-name-part taxon-name-part-type="family">Vanhoeffeniidae</tp:taxon-name-part></tp:taxon-name>, <tp:taxon-name><tp:taxon-name-part taxon-name-part-type="family">Cryptodesmidae</tp:taxon-name-part></tp:taxon-name>, <tp:taxon-name><tp:taxon-name-part taxon-name-part-type="family">Oniscodesmidae</tp:taxon-name-part></tp:taxon-name>, <tp:taxon-name><tp:taxon-name-part taxon-name-part-type="family">Sphaerotrichopidae</tp:taxon-name-part></tp:taxon-name>, <tp:taxon-name><tp:taxon-name-part taxon-name-part-type="family">Peridontodesmidae</tp:taxon-name-part></tp:taxon-name>, <tp:taxon-name><tp:taxon-name-part taxon-name-part-type="family">Rhachidesmidae</tp:taxon-name-part></tp:taxon-name>, <tp:taxon-name><tp:taxon-name-part taxon-name-part-type="family">Macellolophidae</tp:taxon-name-part></tp:taxon-name>, <tp:taxon-name><tp:taxon-name-part taxon-name-part-type="family">Pandirodesmidae</tp:taxon-name-part></tp:taxon-name>. Das Tierreich 70, i– xvii+1–577. <ext-link xlink:href="10.1515/9783111609645.1" ext-link-type="doi" xlink:type="simple">https://doi.org/10.1515/9783111609645.1</ext-link></mixed-citation></ref><ref id="B13"><mixed-citation xmlns:xlink="http://www.w3.org/1999/xlink" xlink:type="simple"><person-group><name name-style="western"><surname>Golovatch</surname><given-names>SI</given-names></name><name name-style="western"><surname>Hoffman</surname><given-names>RL</given-names></name></person-group> (<year>2000</year>) On the diplopod taxa and type material of J. F. Brandt, with some new descriptions and identities (<tp:taxon-name><tp:taxon-name-part taxon-name-part-type="class">Diplopoda</tp:taxon-name-part></tp:taxon-name>). Fragmenta Faunistica 43(Supplement): 229–249.</mixed-citation></ref><ref id="B9"><mixed-citation xmlns:xlink="http://www.w3.org/1999/xlink" xlink:type="simple"><person-group><name name-style="western"><surname>de Saussure</surname><given-names>H</given-names></name><name name-style="western"><surname>Zehntner</surname><given-names>L</given-names></name></person-group> (<year>1902</year>) <article-title>Myriapodes de Madagascar.</article-title> In: <person-group><name name-style="western"><surname>Grandidier</surname><given-names>A</given-names></name></person-group> (<role>Ed.</role>) <issue-title>Histoire physique, naturelle et politique de Madagascar.</issue-title><source>Imprimérie nationale, Paris</source>, <fpage>1</fpage>–<lpage>356</lpage>.</mixed-citation></ref><ref id="B10"><mixed-citation xmlns:xlink="http://www.w3.org/1999/xlink" xlink:type="simple"><person-group><name name-style="western"><surname>Enghoff</surname><given-names>H</given-names></name></person-group> (<year>2003</year>) <article-title><tp:taxon-name><tp:taxon-name-part taxon-name-part-type="class">Diplopoda</tp:taxon-name-part></tp:taxon-name>, millipedes.</article-title> In: <person-group><name name-style="western"><surname>Goodman</surname><given-names>SM</given-names></name><name name-style="western"><surname>Benstead</surname><given-names>JP</given-names></name></person-group> (<role>Eds</role>) <issue-title>The Natural History of Madagascar.</issue-title><source>University of Chicago Press, Chicago and London</source>, <fpage>617</fpage>–<lpage>627</lpage>.</mixed-citation></ref><ref id="B22"><mixed-citation xmlns:xlink="http://www.w3.org/1999/xlink" xlink:type="simple"><person-group><name name-style="western"><surname>Wesener</surname><given-names>T</given-names></name><name name-style="western"><surname>Enghoff</surname><given-names>H</given-names></name></person-group> (<year>2022</year>) <article-title><tp:taxon-name><tp:taxon-name-part taxon-name-part-type="class">Diplopoda</tp:taxon-name-part></tp:taxon-name>, millipedes, <italic>Menavetraka</italic>, <italic>Ankodabitra</italic>, <italic>Ankodiavitry</italic>, <italic>Marotanana</italic>, <italic>Sakolavitsy</italic>.</article-title> In: <person-group><name name-style="western"><surname>Fisher</surname><given-names>BL</given-names></name><name name-style="western"><surname>Goodman</surname><given-names>SM</given-names></name></person-group> (<role>Eds</role>) <issue-title>The New Natural History of Madagascar.</issue-title><source>Princeton University Press USA</source>, <fpage>918</fpage>–<lpage>933</lpage>. <ext-link xlink:href="10.2307/j.ctv2ks6tbb.118" ext-link-type="doi" xlink:type="simple">https://doi.org/10.2307/j.ctv2ks6tbb.118</ext-link></mixed-citation></ref></ref-list></tp:taxon-treatment>
