# Supplementary material for: ﻿Revision of the millipede family Dalodesmidae in Madagascar, with descriptions of two new Malagasy species of Dalodesmus Cook, 1896 (Diplopoda, Polydesmida)
Source: Zookeys. 2025 Jan 8;1223:185–220. doi: 10.3897/zookeys.1223.139346 (PMC11736306; doi:10.3897/zookeys.1223.139346)
Supplement: XML Treatment for Dalodesmus odontopezus [file zookeys.1223.139346-treatment7.xml]

<!DOCTYPE tp:taxon-treatment
  PUBLIC "-//TaxonX//DTD Taxonomic Treatment Publishing DTD v0 20100105//EN" "tax-treatment-NSO.dtd">
<tp:taxon-treatment xmlns:tp="http://www.plazi.org/taxpub"><tp:treatment-meta><kwd-group><label>Taxon classification</label><kwd>
                <named-content content-type="kingdom">Animalia</named-content>
              </kwd><kwd>
                <named-content content-type="order">Polydesmida</named-content>
              </kwd><kwd>
                <named-content content-type="family">Dalodesmidae</named-content>
              </kwd></kwd-group><mixed-citation publication-type="journal"><person-group><name><surname>Wesener</surname><given-names>Thomas</given-names></name><name><surname>Akkari</surname><given-names>Nesrine</given-names></name><name><surname>Golovatch</surname><given-names>Sergei I.</given-names></name></person-group><article-title>﻿Revision of the millipede family <tp:taxon-name><tp:taxon-name-part taxon-name-part-type="family">Dalodesmidae</tp:taxon-name-part></tp:taxon-name> in Madagascar, with descriptions of two new Malagasy species of <italic><tp:taxon-name><tp:taxon-name-part taxon-name-part-type="genus" reg="Dalodesmus">Dalodesmus</tp:taxon-name-part></tp:taxon-name></italic> Cook, 1896 (<tp:taxon-name><tp:taxon-name-part taxon-name-part-type="class">Diplopoda</tp:taxon-name-part></tp:taxon-name>, <tp:taxon-name><tp:taxon-name-part taxon-name-part-type="order">Polydesmida</tp:taxon-name-part></tp:taxon-name>)</article-title><source>Zookeys</source><day>08</day><month>01</month><year>2025</year><volume>1223</volume><fpage>185</fpage><lpage>220</lpage><pub-id pub-id-type="doi">10.3897/zookeys.1223.139346</pub-id></mixed-citation></tp:treatment-meta><tp:nomenclature><label>﻿</label><tp:taxon-name>
              <object-id xmlns:xlink="http://www.w3.org/1999/xlink" content-type="arpha" xlink:type="simple">272301F9-3D9B-5E34-9317-C4940B710DBF</object-id>
              <tp:taxon-name-part taxon-name-part-type="genus" reg="Dalodesmus">Dalodesmus</tp:taxon-name-part>
              <tp:taxon-name-part taxon-name-part-type="species" reg="odontopezus">odontopezus</tp:taxon-name-part>
            </tp:taxon-name><tp:taxon-authority>(Attems, 1898)</tp:taxon-authority><xref ref-type="fig" rid="F9">Fig. 9</xref><tp:nomenclature-citation-list><tp:nomenclature-citation><tp:taxon-name>
                  <tp:taxon-name-part taxon-name-part-type="genus" reg="Tubercularium">Tubercularium</tp:taxon-name-part>
                  <tp:taxon-name-part taxon-name-part-type="species" reg="odontopezum">odontopezum</tp:taxon-name-part>
                </tp:taxon-name><comment>Attems, 1898: 360, plate 7, figs 158–161 (D).</comment></tp:nomenclature-citation><tp:nomenclature-citation><tp:taxon-name><tp:taxon-name-part taxon-name-part-type="genus" reg="Polydesmus">Polydesmus</tp:taxon-name-part> (<tp:taxon-name-part taxon-name-part-type="subgenus" reg="Tubercularium">Tubercularium</tp:taxon-name-part>) <tp:taxon-name-part taxon-name-part-type="species" reg="odontopezum">odontopezum</tp:taxon-name-part></tp:taxon-name><comment>(sic!) – <xref ref-type="bibr" rid="B9">de Saussure and Zehntner 1902</xref>: 89 (D).</comment></tp:nomenclature-citation><tp:nomenclature-citation><tp:taxon-name>
                  <tp:taxon-name-part taxon-name-part-type="genus" reg="Tubercularium">Tubercularium</tp:taxon-name-part>
                  <tp:taxon-name-part taxon-name-part-type="species" reg="odontopezum">odontopezum</tp:taxon-name-part>
                </tp:taxon-name><comment>– <xref ref-type="bibr" rid="B2">Attems 1940</xref>: 435, fig. 618 (D, K).</comment></tp:nomenclature-citation><tp:nomenclature-citation><tp:taxon-name>
                  <tp:taxon-name-part taxon-name-part-type="genus" reg="Dalodesmus">Dalodesmus</tp:taxon-name-part>
                  <tp:taxon-name-part taxon-name-part-type="species" reg="odontopezum">odontopezum</tp:taxon-name-part>
                </tp:taxon-name><comment>(sic!) – <xref ref-type="bibr" rid="B14">Hoffman 1974</xref>: 230 (L).</comment></tp:nomenclature-citation><tp:nomenclature-citation><tp:taxon-name>
                  <tp:taxon-name-part taxon-name-part-type="genus" reg="Dalodesmus">Dalodesmus</tp:taxon-name-part>
                  <tp:taxon-name-part taxon-name-part-type="species" reg="odontopezus">odontopezus</tp:taxon-name-part>
                </tp:taxon-name><comment>– <xref ref-type="bibr" rid="B17">Jeekel 1965</xref>: 238 (L); <xref ref-type="bibr" rid="B12">Golovatch and Hoffman 1989</xref>: 161 (L); <xref ref-type="bibr" rid="B10">Enghoff 2003</xref>: 623 (L); <xref ref-type="bibr" rid="B22">Wesener and Enghoff 2022</xref>: 926 (L).</comment></tp:nomenclature-citation></tp:nomenclature-citation-list></tp:nomenclature><tp:treatment-sec sec-type="notes" id="SECID0ESEBG"><title>Note.</title><p>This species was described from a single ♂ holotype, from Nosy Be Islet (<xref ref-type="bibr" rid="B1">Attems 1898</xref>), slide <named-content xmlns:xlink="http://www.w3.org/1999/xlink" content-type="dwc:institutional_code" xlink:title="Naturhistorisches Museum Wien, Austria" xlink:href="http://grbio.org/institution/naturhistorisches-museum-wien-0" xlink:type="simple">NHMW</named-content> MY4429 containing its two legs and gonopods (Fig. <xref ref-type="fig" rid="F9">9C</xref>), labelled <italic><tp:taxon-name><tp:taxon-name-part taxon-name-part-type="genus" reg="Tubercularium">Tubercularium</tp:taxon-name-part><tp:taxon-name-part taxon-name-part-type="species" reg="odontopezum">odontopezum</tp:taxon-name-part></tp:taxon-name></italic> (Attems, 1898), revised, in the <named-content xmlns:xlink="http://www.w3.org/1999/xlink" content-type="dwc:institutional_code" xlink:title="Naturhistorisches Museum Wien, Austria" xlink:href="http://grbio.org/institution/naturhistorisches-museum-wien-0" xlink:type="simple">NHMW</named-content> collection. The torso seems to be misplaced.</p><fig id="F9" position="float" orientation="portrait"><object-id xmlns:xlink="http://www.w3.org/1999/xlink" content-type="doi" xlink:type="simple">10.3897/zookeys.1223.139346.figure9</object-id><object-id xmlns:xlink="http://www.w3.org/1999/xlink" content-type="arpha" xlink:type="simple">3F5DC0ED-780E-50F7-83BA-9E04911BABA5</object-id><label>Figure 9.</label><caption><p><italic><tp:taxon-name><tp:taxon-name-part taxon-name-part-type="genus" reg="Dalodesmus">Dalodesmus</tp:taxon-name-part><tp:taxon-name-part taxon-name-part-type="species" reg="odontopezus">odontopezus</tp:taxon-name-part></tp:taxon-name></italic> (Attems, 1898), ♂ holotype <bold>A</bold> right paratergum 14, dorsal view (after <xref ref-type="bibr" rid="B1">Attems 1898</xref>) <bold>B</bold> slide of holotype <bold>C</bold> both gonopods, ventral view (after <xref ref-type="bibr" rid="B2">Attems 1940</xref>) <bold>D</bold> both gonopods, ventral view (slide <named-content xmlns:xlink="http://www.w3.org/1999/xlink" content-type="dwc:institutional_code" xlink:title="Naturhistorisches Museum Wien, Austria" xlink:href="http://grbio.org/institution/naturhistorisches-museum-wien-0" xlink:type="simple">NHMW</named-content> MY4429, photograph by O. Macek) <bold>E</bold> midbody leg. Abbreviations: lb = lateral branch; mb = mesal branch; pfe = prefemorite; sl = solenomere branch. Scale bars: 500 µm.</p></caption><graphic xmlns:xlink="http://www.w3.org/1999/xlink" xlink:href="zookeys-1223-185_article-139346__-g009.jpg" position="float" orientation="portrait" xlink:type="simple" id="oo_1215833.jpg"><uri content-type="original_file" xlink:type="simple">https://binary.pensoft.net/fig/1215833</uri></graphic></fig></tp:treatment-sec><tp:treatment-sec sec-type="description" id="SECID0EEHBG"><title>Brief description.</title><p>(After <xref ref-type="bibr" rid="B1">Attems 1898</xref>, <xref ref-type="bibr" rid="B2">1940</xref>.) ♂ holotype 28 mm long and 2.0 and 3.5 mm wide on pro- and metazona, respectively. Colouration of metaterga more intense brown in posterior halves, lighter in anterior ones; sides of paraterga yellowish, venter light yellowish brown, antennae and legs dirty yellow. Paraterga horizontal, not upturned above dorsum, sharpened caudally; dorsal tuberculations between paraterga mostly round (Fig. <xref ref-type="fig" rid="F9">9A</xref>).</p><p>Gonopods (Fig. <xref ref-type="fig" rid="F9">9B, C</xref>) showing setose femorites (fe), each with a small roundish, pulvillus-like field (p) of particularly dense setae ventrally near apex, coupled with complex acropodites: a slightly sigmoid and apically bifid solenomere (sl) lying between the highest, erect and subspiniform mesal branch (mb) and a much shorter, but prominent, roughly laciniate and fimbriate lateral branch (lb) directed ventrad.</p></tp:treatment-sec><ref-list><ref id="B1"><mixed-citation xmlns:xlink="http://www.w3.org/1999/xlink" xlink:type="simple"><person-group><name name-style="western"><surname>Attems</surname><given-names>C</given-names></name></person-group> (<year>1898</year>) <article-title>System der Polydesmiden. I. Theil.</article-title><source>Denkschriften der Kaiserlichen Akademie der Wissenschaften zu Wien, Mathematisch-Naturwissenschaftliche Classe</source><volume>67</volume>: <fpage>221</fpage>–<lpage>482</lpage>.</mixed-citation></ref><ref id="B2"><mixed-citation xmlns:xlink="http://www.w3.org/1999/xlink" xlink:type="simple"><person-group><name name-style="western"><surname>Attems</surname><given-names>C</given-names></name></person-group> (<year>1940</year>) <tp:taxon-name><tp:taxon-name-part taxon-name-part-type="subphylum">Myriapoda</tp:taxon-name-part></tp:taxon-name> 3. <tp:taxon-name><tp:taxon-name-part taxon-name-part-type="superfamily">Polydesmoidea</tp:taxon-name-part></tp:taxon-name> III. Fam. <tp:taxon-name><tp:taxon-name-part taxon-name-part-type="family">Polydesmidae</tp:taxon-name-part></tp:taxon-name>, <tp:taxon-name><tp:taxon-name-part taxon-name-part-type="family">Vanhoeffeniidae</tp:taxon-name-part></tp:taxon-name>, <tp:taxon-name><tp:taxon-name-part taxon-name-part-type="family">Cryptodesmidae</tp:taxon-name-part></tp:taxon-name>, <tp:taxon-name><tp:taxon-name-part taxon-name-part-type="family">Oniscodesmidae</tp:taxon-name-part></tp:taxon-name>, <tp:taxon-name><tp:taxon-name-part taxon-name-part-type="family">Sphaerotrichopidae</tp:taxon-name-part></tp:taxon-name>, <tp:taxon-name><tp:taxon-name-part taxon-name-part-type="family">Peridontodesmidae</tp:taxon-name-part></tp:taxon-name>, <tp:taxon-name><tp:taxon-name-part taxon-name-part-type="family">Rhachidesmidae</tp:taxon-name-part></tp:taxon-name>, <tp:taxon-name><tp:taxon-name-part taxon-name-part-type="family">Macellolophidae</tp:taxon-name-part></tp:taxon-name>, <tp:taxon-name><tp:taxon-name-part taxon-name-part-type="family">Pandirodesmidae</tp:taxon-name-part></tp:taxon-name>. Das Tierreich 70, i– xvii+1–577. <ext-link xlink:href="10.1515/9783111609645.1" ext-link-type="doi" xlink:type="simple">https://doi.org/10.1515/9783111609645.1</ext-link></mixed-citation></ref><ref id="B9"><mixed-citation xmlns:xlink="http://www.w3.org/1999/xlink" xlink:type="simple"><person-group><name name-style="western"><surname>de Saussure</surname><given-names>H</given-names></name><name name-style="western"><surname>Zehntner</surname><given-names>L</given-names></name></person-group> (<year>1902</year>) <article-title>Myriapodes de Madagascar.</article-title> In: <person-group><name name-style="western"><surname>Grandidier</surname><given-names>A</given-names></name></person-group> (<role>Ed.</role>) <issue-title>Histoire physique, naturelle et politique de Madagascar.</issue-title><source>Imprimérie nationale, Paris</source>, <fpage>1</fpage>–<lpage>356</lpage>.</mixed-citation></ref><ref id="B14"><mixed-citation xmlns:xlink="http://www.w3.org/1999/xlink" xlink:type="simple"><person-group><name name-style="western"><surname>Hoffman</surname><given-names>RL</given-names></name></person-group> (<year>1974</year>) <article-title>Short studies on dalodesmid millipeds from South Africa and Madagascar.</article-title><source>Wasmann Journal of Biology</source><volume>32</volume>(<issue>2</issue>): <fpage>221</fpage>–<lpage>246</lpage>.</mixed-citation></ref><ref id="B17"><mixed-citation xmlns:xlink="http://www.w3.org/1999/xlink" xlink:type="simple"><person-group><name name-style="western"><surname>Jeekel</surname><given-names>CAW</given-names></name></person-group> (<year>1965</year>) <article-title>The identity of <italic><tp:taxon-name><tp:taxon-name-part taxon-name-part-type="genus">Dalodesmus</tp:taxon-name-part><tp:taxon-name-part taxon-name-part-type="species">tectus</tp:taxon-name-part></tp:taxon-name></italic> Cook, 1896, and the status of the family names <tp:taxon-name><tp:taxon-name-part taxon-name-part-type="family">Dalodesmidae</tp:taxon-name-part></tp:taxon-name> Cook, 1896, <tp:taxon-name><tp:taxon-name-part taxon-name-part-type="family">Vanhoeffeniidae</tp:taxon-name-part></tp:taxon-name> Attems, 1914 and <tp:taxon-name><tp:taxon-name-part taxon-name-part-type="family">Sphaeriotrichopodidae</tp:taxon-name-part></tp:taxon-name> Attems, 1914 (<tp:taxon-name><tp:taxon-name-part taxon-name-part-type="class">Diplopoda</tp:taxon-name-part></tp:taxon-name>, <tp:taxon-name><tp:taxon-name-part taxon-name-part-type="order">Polydesmida</tp:taxon-name-part></tp:taxon-name>).</article-title><source>Entomologische Berichten</source><volume>25</volume>: <fpage>236</fpage>–<lpage>239</lpage>.</mixed-citation></ref><ref id="B12"><mixed-citation xmlns:xlink="http://www.w3.org/1999/xlink" xlink:type="simple"><person-group><name name-style="western"><surname>Golovatch</surname><given-names>SI</given-names></name><name name-style="western"><surname>Hoffman</surname><given-names>RL</given-names></name></person-group> (<year>1989</year>) <article-title>Identity of <italic><tp:taxon-name><tp:taxon-name-part taxon-name-part-type="genus">Polydesmus</tp:taxon-name-part><tp:taxon-name-part taxon-name-part-type="species">hamatus</tp:taxon-name-part></tp:taxon-name></italic> Brandt 1841, a Malagasy milliped (<tp:taxon-name><tp:taxon-name-part taxon-name-part-type="class">Diplopoda</tp:taxon-name-part></tp:taxon-name><tp:taxon-name><tp:taxon-name-part taxon-name-part-type="order">Polydesmida</tp:taxon-name-part></tp:taxon-name><tp:taxon-name><tp:taxon-name-part taxon-name-part-type="family">Dalodesmidae</tp:taxon-name-part></tp:taxon-name>).</article-title><source>Tropical Zoology</source><volume>2</volume>: <fpage>159</fpage>–<lpage>164</lpage>. <ext-link xlink:href="10.1080/03946975.1989.10539436" ext-link-type="doi" xlink:type="simple">https://doi.org/10.1080/03946975.1989.10539436</ext-link></mixed-citation></ref><ref id="B10"><mixed-citation xmlns:xlink="http://www.w3.org/1999/xlink" xlink:type="simple"><person-group><name name-style="western"><surname>Enghoff</surname><given-names>H</given-names></name></person-group> (<year>2003</year>) <article-title><tp:taxon-name><tp:taxon-name-part taxon-name-part-type="class">Diplopoda</tp:taxon-name-part></tp:taxon-name>, millipedes.</article-title> In: <person-group><name name-style="western"><surname>Goodman</surname><given-names>SM</given-names></name><name name-style="western"><surname>Benstead</surname><given-names>JP</given-names></name></person-group> (<role>Eds</role>) <issue-title>The Natural History of Madagascar.</issue-title><source>University of Chicago Press, Chicago and London</source>, <fpage>617</fpage>–<lpage>627</lpage>.</mixed-citation></ref><ref id="B22"><mixed-citation xmlns:xlink="http://www.w3.org/1999/xlink" xlink:type="simple"><person-group><name name-style="western"><surname>Wesener</surname><given-names>T</given-names></name><name name-style="western"><surname>Enghoff</surname><given-names>H</given-names></name></person-group> (<year>2022</year>) <article-title><tp:taxon-name><tp:taxon-name-part taxon-name-part-type="class">Diplopoda</tp:taxon-name-part></tp:taxon-name>, millipedes, <italic>Menavetraka</italic>, <italic>Ankodabitra</italic>, <italic>Ankodiavitry</italic>, <italic>Marotanana</italic>, <italic>Sakolavitsy</italic>.</article-title> In: <person-group><name name-style="western"><surname>Fisher</surname><given-names>BL</given-names></name><name name-style="western"><surname>Goodman</surname><given-names>SM</given-names></name></person-group> (<role>Eds</role>) <issue-title>The New Natural History of Madagascar.</issue-title><source>Princeton University Press USA</source>, <fpage>918</fpage>–<lpage>933</lpage>. <ext-link xlink:href="10.2307/j.ctv2ks6tbb.118" ext-link-type="doi" xlink:type="simple">https://doi.org/10.2307/j.ctv2ks6tbb.118</ext-link></mixed-citation></ref></ref-list></tp:taxon-treatment>
