# Supplementary material for: ﻿Revision of the millipede family Dalodesmidae in Madagascar, with descriptions of two new Malagasy species of Dalodesmus Cook, 1896 (Diplopoda, Polydesmida)
Source: Zookeys. 2025 Jan 8;1223:185–220. doi: 10.3897/zookeys.1223.139346 (PMC11736306; doi:10.3897/zookeys.1223.139346)
Supplement: XML Treatment for Dalodesmus orator [file zookeys.1223.139346-treatment8.xml]

<!DOCTYPE tp:taxon-treatment
  PUBLIC "-//TaxonX//DTD Taxonomic Treatment Publishing DTD v0 20100105//EN" "tax-treatment-NSO.dtd">
<tp:taxon-treatment xmlns:tp="http://www.plazi.org/taxpub"><tp:treatment-meta><kwd-group><label>Taxon classification</label><kwd>
                <named-content content-type="kingdom">Animalia</named-content>
              </kwd><kwd>
                <named-content content-type="order">Polydesmida</named-content>
              </kwd><kwd>
                <named-content content-type="family">Dalodesmidae</named-content>
              </kwd></kwd-group><mixed-citation publication-type="journal"><person-group><name><surname>Wesener</surname><given-names>Thomas</given-names></name><name><surname>Akkari</surname><given-names>Nesrine</given-names></name><name><surname>Golovatch</surname><given-names>Sergei I.</given-names></name></person-group><article-title>﻿Revision of the millipede family <tp:taxon-name><tp:taxon-name-part taxon-name-part-type="family">Dalodesmidae</tp:taxon-name-part></tp:taxon-name> in Madagascar, with descriptions of two new Malagasy species of <italic><tp:taxon-name><tp:taxon-name-part taxon-name-part-type="genus" reg="Dalodesmus">Dalodesmus</tp:taxon-name-part></tp:taxon-name></italic> Cook, 1896 (<tp:taxon-name><tp:taxon-name-part taxon-name-part-type="class">Diplopoda</tp:taxon-name-part></tp:taxon-name>, <tp:taxon-name><tp:taxon-name-part taxon-name-part-type="order">Polydesmida</tp:taxon-name-part></tp:taxon-name>)</article-title><source>Zookeys</source><day>08</day><month>01</month><year>2025</year><volume>1223</volume><fpage>185</fpage><lpage>220</lpage><pub-id pub-id-type="doi">10.3897/zookeys.1223.139346</pub-id></mixed-citation></tp:treatment-meta><tp:nomenclature><label>﻿</label><tp:taxon-name>
              <object-id xmlns:xlink="http://www.w3.org/1999/xlink" content-type="arpha" xlink:type="simple">4F9FCBD8-F276-5C5B-B032-EDB13FA1CEE1</object-id>
              <tp:taxon-name-part taxon-name-part-type="genus" reg="Dalodesmus">Dalodesmus</tp:taxon-name-part>
              <tp:taxon-name-part taxon-name-part-type="species" reg="orator">orator</tp:taxon-name-part>
            </tp:taxon-name><tp:taxon-authority>Hoffman, 1974</tp:taxon-authority><xref ref-type="fig" rid="F10">Fig. 10</xref><tp:nomenclature-citation-list><tp:nomenclature-citation><tp:taxon-name>
                  <tp:taxon-name-part taxon-name-part-type="genus" reg="Dalodesmus">Dalodesmus</tp:taxon-name-part>
                  <tp:taxon-name-part taxon-name-part-type="species" reg="orator">orator</tp:taxon-name-part>
                </tp:taxon-name><comment>Hoffman, 1974: 225, figs 1–9 (D); <xref ref-type="bibr" rid="B12">Golovatch and Hoffman 1989</xref>: 162 (L); <xref ref-type="bibr" rid="B10">Enghoff 2003</xref>: 623 (L); <xref ref-type="bibr" rid="B22">Wesener and Enghoff 2022</xref>: 926 (L).</comment></tp:nomenclature-citation></tp:nomenclature-citation-list></tp:nomenclature><tp:treatment-sec sec-type="remarks" id="SECID0E6JBG"><title>Remark.</title><p>This species was described from a ♂ holotype, two ♂ and two ♀ paratypes, all coming from Ambohimitombo, central Madagascar (<xref ref-type="bibr" rid="B14">Hoffman 1974</xref>), in the collection of the Natural History Museum in London, United Kingdom.</p></tp:treatment-sec><tp:treatment-sec sec-type="description" id="SECID0EJKBG"><title>Brief description.</title><p>(After <xref ref-type="bibr" rid="B14">Hoffman 1974</xref>.) ♂ holotype ~ 26.5 mm long and up to 2.3 and 5.3 mm wide on pro- and metazona, respectively; ♀ up to 4.5 mm wide. Colouration light reddish brown with yellow paratergal apices and legs. Paraterga largely clearly upturned above dorsum and directed more laterad than caudad, at ca 45°, tips elongate and sharpened caudally; dorsal surface between paraterga mostly vaguely areate (Fig. <xref ref-type="fig" rid="F10">10A</xref>).</p><fig id="F10" position="float" orientation="portrait"><object-id xmlns:xlink="http://www.w3.org/1999/xlink" content-type="doi" xlink:type="simple">10.3897/zookeys.1223.139346.figure10</object-id><object-id xmlns:xlink="http://www.w3.org/1999/xlink" content-type="arpha" xlink:type="simple">0CA33CAD-EA2A-505C-AD59-8F88DC9223D9</object-id><label>Figure 10.</label><caption><p><italic><tp:taxon-name><tp:taxon-name-part taxon-name-part-type="genus" reg="Dalodesmus">Dalodesmus</tp:taxon-name-part><tp:taxon-name-part taxon-name-part-type="species" reg="orator">orator</tp:taxon-name-part></tp:taxon-name></italic> Hoffman, 1974, ♂ holotype, modified from <xref ref-type="bibr" rid="B14">Hoffman 1974</xref><bold>A</bold> midbody tergite, dorsal view <bold>B</bold> gonopod, posterior view <bold>C</bold> acropodite, mesal view <bold>D</bold> gonopod, lateral view. Abbreviations: lb = lateral branch; mb = mesal branch; pfe = postfemorite; sl = solenomere branch. Not to scale.</p></caption><graphic xmlns:xlink="http://www.w3.org/1999/xlink" xlink:href="zookeys-1223-185_article-139346__-g010.jpg" position="float" orientation="portrait" xlink:type="simple" id="oo_1215834.jpg"><uri content-type="original_file" xlink:type="simple">https://binary.pensoft.net/fig/1215834</uri></graphic></fig><p>Gonopods (Fig. <xref ref-type="fig" rid="F10">10B–D</xref>) showing bare femorites (fe), coupled with rather complex acropodites: an unusually short and small solenomere (sl) directed ventrad, lying between the highest, suberect, distally unequally bifid mesal branch (mb) and a much shorter and strongly folded lateral branch (lb) directed ventrad.</p></tp:treatment-sec><ref-list><ref id="B14"><mixed-citation xmlns:xlink="http://www.w3.org/1999/xlink" xlink:type="simple"><person-group><name name-style="western"><surname>Hoffman</surname><given-names>RL</given-names></name></person-group> (<year>1974</year>) <article-title>Short studies on dalodesmid millipeds from South Africa and Madagascar.</article-title><source>Wasmann Journal of Biology</source><volume>32</volume>(<issue>2</issue>): <fpage>221</fpage>–<lpage>246</lpage>.</mixed-citation></ref><ref id="B12"><mixed-citation xmlns:xlink="http://www.w3.org/1999/xlink" xlink:type="simple"><person-group><name name-style="western"><surname>Golovatch</surname><given-names>SI</given-names></name><name name-style="western"><surname>Hoffman</surname><given-names>RL</given-names></name></person-group> (<year>1989</year>) <article-title>Identity of <italic><tp:taxon-name><tp:taxon-name-part taxon-name-part-type="genus">Polydesmus</tp:taxon-name-part><tp:taxon-name-part taxon-name-part-type="species">hamatus</tp:taxon-name-part></tp:taxon-name></italic> Brandt 1841, a Malagasy milliped (<tp:taxon-name><tp:taxon-name-part taxon-name-part-type="class">Diplopoda</tp:taxon-name-part></tp:taxon-name><tp:taxon-name><tp:taxon-name-part taxon-name-part-type="order">Polydesmida</tp:taxon-name-part></tp:taxon-name><tp:taxon-name><tp:taxon-name-part taxon-name-part-type="family">Dalodesmidae</tp:taxon-name-part></tp:taxon-name>).</article-title><source>Tropical Zoology</source><volume>2</volume>: <fpage>159</fpage>–<lpage>164</lpage>. <ext-link xlink:href="10.1080/03946975.1989.10539436" ext-link-type="doi" xlink:type="simple">https://doi.org/10.1080/03946975.1989.10539436</ext-link></mixed-citation></ref><ref id="B10"><mixed-citation xmlns:xlink="http://www.w3.org/1999/xlink" xlink:type="simple"><person-group><name name-style="western"><surname>Enghoff</surname><given-names>H</given-names></name></person-group> (<year>2003</year>) <article-title><tp:taxon-name><tp:taxon-name-part taxon-name-part-type="class">Diplopoda</tp:taxon-name-part></tp:taxon-name>, millipedes.</article-title> In: <person-group><name name-style="western"><surname>Goodman</surname><given-names>SM</given-names></name><name name-style="western"><surname>Benstead</surname><given-names>JP</given-names></name></person-group> (<role>Eds</role>) <issue-title>The Natural History of Madagascar.</issue-title><source>University of Chicago Press, Chicago and London</source>, <fpage>617</fpage>–<lpage>627</lpage>.</mixed-citation></ref><ref id="B22"><mixed-citation xmlns:xlink="http://www.w3.org/1999/xlink" xlink:type="simple"><person-group><name name-style="western"><surname>Wesener</surname><given-names>T</given-names></name><name name-style="western"><surname>Enghoff</surname><given-names>H</given-names></name></person-group> (<year>2022</year>) <article-title><tp:taxon-name><tp:taxon-name-part taxon-name-part-type="class">Diplopoda</tp:taxon-name-part></tp:taxon-name>, millipedes, <italic>Menavetraka</italic>, <italic>Ankodabitra</italic>, <italic>Ankodiavitry</italic>, <italic>Marotanana</italic>, <italic>Sakolavitsy</italic>.</article-title> In: <person-group><name name-style="western"><surname>Fisher</surname><given-names>BL</given-names></name><name name-style="western"><surname>Goodman</surname><given-names>SM</given-names></name></person-group> (<role>Eds</role>) <issue-title>The New Natural History of Madagascar.</issue-title><source>Princeton University Press USA</source>, <fpage>918</fpage>–<lpage>933</lpage>. <ext-link xlink:href="10.2307/j.ctv2ks6tbb.118" ext-link-type="doi" xlink:type="simple">https://doi.org/10.2307/j.ctv2ks6tbb.118</ext-link></mixed-citation></ref></ref-list></tp:taxon-treatment>
