# Supplementary material for: ﻿Revision of the millipede family Dalodesmidae in Madagascar, with descriptions of two new Malagasy species of Dalodesmus Cook, 1896 (Diplopoda, Polydesmida)
Source: Zookeys. 2025 Jan 8;1223:185–220. doi: 10.3897/zookeys.1223.139346 (PMC11736306; doi:10.3897/zookeys.1223.139346)
Supplement: XML Treatment for Dalodesmus tectus [file zookeys.1223.139346-treatment9.xml]

<!DOCTYPE tp:taxon-treatment
  PUBLIC "-//TaxonX//DTD Taxonomic Treatment Publishing DTD v0 20100105//EN" "tax-treatment-NSO.dtd">
<tp:taxon-treatment xmlns:tp="http://www.plazi.org/taxpub"><tp:treatment-meta><kwd-group><label>Taxon classification</label><kwd>
                <named-content content-type="kingdom">Animalia</named-content>
              </kwd><kwd>
                <named-content content-type="order">Polydesmida</named-content>
              </kwd><kwd>
                <named-content content-type="family">Dalodesmidae</named-content>
              </kwd></kwd-group><mixed-citation publication-type="journal"><person-group><name><surname>Wesener</surname><given-names>Thomas</given-names></name><name><surname>Akkari</surname><given-names>Nesrine</given-names></name><name><surname>Golovatch</surname><given-names>Sergei I.</given-names></name></person-group><article-title>﻿Revision of the millipede family <tp:taxon-name><tp:taxon-name-part taxon-name-part-type="family">Dalodesmidae</tp:taxon-name-part></tp:taxon-name> in Madagascar, with descriptions of two new Malagasy species of <italic><tp:taxon-name><tp:taxon-name-part taxon-name-part-type="genus" reg="Dalodesmus">Dalodesmus</tp:taxon-name-part></tp:taxon-name></italic> Cook, 1896 (<tp:taxon-name><tp:taxon-name-part taxon-name-part-type="class">Diplopoda</tp:taxon-name-part></tp:taxon-name>, <tp:taxon-name><tp:taxon-name-part taxon-name-part-type="order">Polydesmida</tp:taxon-name-part></tp:taxon-name>)</article-title><source>Zookeys</source><day>08</day><month>01</month><year>2025</year><volume>1223</volume><fpage>185</fpage><lpage>220</lpage><pub-id pub-id-type="doi">10.3897/zookeys.1223.139346</pub-id></mixed-citation></tp:treatment-meta><tp:nomenclature><label>﻿</label><tp:taxon-name>
              <object-id xmlns:xlink="http://www.w3.org/1999/xlink" content-type="arpha" xlink:type="simple">6A41D93A-15FC-56E1-A607-D131B2351A9F</object-id>
              <tp:taxon-name-part taxon-name-part-type="genus" reg="Dalodesmus">Dalodesmus</tp:taxon-name-part>
              <tp:taxon-name-part taxon-name-part-type="species" reg="tectus">tectus</tp:taxon-name-part>
            </tp:taxon-name><tp:taxon-authority>Cook, 1896</tp:taxon-authority><xref ref-type="fig" rid="F11">Figs 11</xref><xref ref-type="fig" rid="F12">, 12</xref><tp:nomenclature-citation-list><tp:nomenclature-citation><tp:taxon-name>
                  <tp:taxon-name-part taxon-name-part-type="genus" reg="Dalodesmus">Dalodesmus</tp:taxon-name-part>
                  <tp:taxon-name-part taxon-name-part-type="species" reg="tectus">tectus</tp:taxon-name-part>
                </tp:taxon-name><comment>Cook, 1896: 26 (D); <xref ref-type="bibr" rid="B2">Attems 1940</xref>: 489 (L); <xref ref-type="bibr" rid="B17">Jeekel 1965</xref>: 238, figs 1, 2 (D); <xref ref-type="bibr" rid="B14">Hoffman 1974</xref>: 230 (D); <xref ref-type="bibr" rid="B12">Golovatch and Hoffman 1989</xref>: 161 (L); <xref ref-type="bibr" rid="B10">Enghoff 2003</xref>: 623 (L); <xref ref-type="bibr" rid="B22">Wesener and Enghoff 2022</xref>: 926 (L).</comment></tp:nomenclature-citation><tp:nomenclature-citation><tp:taxon-name>
                  <tp:taxon-name-part taxon-name-part-type="genus" reg="Polydesmus">Polydesmus</tp:taxon-name-part>
                  <tp:taxon-name-part taxon-name-part-type="species" reg="hova">hova</tp:taxon-name-part>
                </tp:taxon-name><comment>de Saussure &amp; Zehntner, 1897: plate 5, figs 23–23c (D), syn. nov.</comment></tp:nomenclature-citation><tp:nomenclature-citation><tp:taxon-name>
                  <tp:taxon-name-part taxon-name-part-type="genus" reg="Pterodesmus">Pterodesmus</tp:taxon-name-part>
                  <tp:taxon-name-part taxon-name-part-type="species" reg="hova">hova</tp:taxon-name-part>
                </tp:taxon-name><comment>– <xref ref-type="bibr" rid="B8">de Saussure and Zehntner 1901</xref>: 436 (D).</comment></tp:nomenclature-citation><tp:nomenclature-citation><tp:taxon-name><tp:taxon-name-part taxon-name-part-type="genus" reg="Polydesmus">Polydesmus</tp:taxon-name-part> (<tp:taxon-name-part taxon-name-part-type="subgenus" reg="Tubercularium">Tubercularium</tp:taxon-name-part>) <tp:taxon-name-part taxon-name-part-type="species" reg="hova">hova</tp:taxon-name-part></tp:taxon-name><comment>– <xref ref-type="bibr" rid="B9">de Saussure and Zehntner 1902</xref>: 91 (D).</comment></tp:nomenclature-citation><tp:nomenclature-citation><tp:taxon-name>
                  <tp:taxon-name-part taxon-name-part-type="genus" reg="Tubercularium">Tubercularium</tp:taxon-name-part>
                  <tp:taxon-name-part taxon-name-part-type="species" reg="hova">hova</tp:taxon-name-part>
                </tp:taxon-name><comment>– <xref ref-type="bibr" rid="B2">Attems 1940</xref>: 434, figs 619, 620 (D, K).</comment></tp:nomenclature-citation><tp:nomenclature-citation><tp:taxon-name>
                  <tp:taxon-name-part taxon-name-part-type="genus" reg="Dalodesmus">Dalodesmus</tp:taxon-name-part>
                  <tp:taxon-name-part taxon-name-part-type="species" reg="hova">hova</tp:taxon-name-part>
                </tp:taxon-name><comment>– <xref ref-type="bibr" rid="B17">Jeekel 1965</xref>: 238 (L); <xref ref-type="bibr" rid="B14">Hoffman 1974</xref>: 230, figs 10, 11 (D); <xref ref-type="bibr" rid="B12">Golovatch and Hoffman 1989</xref>: 162, figs 7–9 (D); <xref ref-type="bibr" rid="B10">Enghoff 2003</xref>: 623 (L); <xref ref-type="bibr" rid="B16">Hollier and Wesener 2017</xref>: 58 (L, N); <xref ref-type="bibr" rid="B22">Wesener and Enghoff 2022</xref>: 926 (L).</comment></tp:nomenclature-citation></tp:nomenclature-citation-list></tp:nomenclature><tp:treatment-sec sec-type="notes" id="SECID0E3RBG"><title>Note.</title><p>This species was described from a ♂ holotype coming from an unspecified locality in central Madagascar (<xref ref-type="bibr" rid="B6">Cook 1896</xref>), in the <named-content xmlns:xlink="http://www.w3.org/1999/xlink" content-type="dwc:institutional_code" xlink:title="Zoological Museum of the Humboldt University in Berlin, Germany" xlink:href="http://grbio.org/institution/museum-f%C3%BCr-naturkunde-berlin-zoological-collections" xlink:type="simple">ZMB</named-content> collection, revised. The type series, <named-content xmlns:xlink="http://www.w3.org/1999/xlink" content-type="dwc:institutional_code" xlink:title="Zoological Museum of the Humboldt University in Berlin, Germany" xlink:href="http://grbio.org/institution/museum-f%C3%BCr-naturkunde-berlin-zoological-collections" xlink:type="simple">ZMB</named-content> MYR2110, actually contains two ♂ syntypes, one with dissected and missing gonopods, apparently the one depicted by <xref ref-type="bibr" rid="B17">Jeekel (1965)</xref>, the second ♂ with still intact gonopods (Fig. <xref ref-type="fig" rid="F11">11A–F</xref>). Originally, <italic><tp:taxon-name><tp:taxon-name-part taxon-name-part-type="genus" reg="Dalodesmus">D.</tp:taxon-name-part><tp:taxon-name-part taxon-name-part-type="species" reg="hova">hova</tp:taxon-name-part></tp:taxon-name></italic> was verbally described from an uncertain number of syntypes of both sexes (<xref ref-type="bibr" rid="B8">de Saussure and Zehntner 1901</xref>, <xref ref-type="bibr" rid="B9">1902</xref>), with males from ‘Madagascar’ (coll. Sikora), as well as females and juveniles from Nosy Be Isle. Franz Sikora collected in Madagascar around the capital city Antananarivo and briefly in the southeast around Fort Dauphin. <xref ref-type="bibr" rid="B14">Hoffman (1974)</xref> recorded and illustrated the gonopods of <italic><tp:taxon-name><tp:taxon-name-part taxon-name-part-type="genus" reg="Dalodesmus">D.</tp:taxon-name-part><tp:taxon-name-part taxon-name-part-type="species" reg="hova">hova</tp:taxon-name-part></tp:taxon-name></italic> from a ♂ taken as far away from part of the type locality (Nosy Be) as the Andasibe National Park (= Périnet) in eastern Madagascar, questioning such a vast and disjunct distribution. An incomplete ♂ syntype (with missing gonopods) from Nosy Be and 2 ♀ non-types from Nosy Sakatia Isle, all in the <named-content xmlns:xlink="http://www.w3.org/1999/xlink" content-type="dwc:institutional_code" xlink:title="Senckenberg Museum of Natural History, Frankfurt/M., Germany" xlink:href="http://grbio.org/institution/forschungsinstitut-und-natur-museum-senckenberg" xlink:type="simple">SMF</named-content> collection, were later revised and partly depicted (<xref ref-type="bibr" rid="B12">Golovatch and Hoffman 1989</xref>). An additional six syntypes, collected by Franz Sikora, including the male on which the illustration of the gonopod was based in the original description, are in the <named-content xmlns:xlink="http://www.w3.org/1999/xlink" content-type="dwc:institutional_code" xlink:title="Muséum d’histoire naturelle de la Ville de Genève, Geneva, Switzerland" xlink:href="http://grbio.org/institution/museum-dhistoire-naturelle-6" xlink:type="simple">MHNG</named-content> collection (<xref ref-type="bibr" rid="B16">Hollier and Wesener 2017</xref>), as well as a non-type tube labeled “<italic><tp:taxon-name><tp:taxon-name-part taxon-name-part-type="genus" reg="Tubercularium">Tubercularium</tp:taxon-name-part><tp:taxon-name-part taxon-name-part-type="species" reg="hova">hova</tp:taxon-name-part></tp:taxon-name></italic>”, “Madag. Fort Dauphin, S2 Remy 49; leg. Remy, det. Attems 1951”, in the <named-content xmlns:xlink="http://www.w3.org/1999/xlink" content-type="dwc:institutional_code" xlink:title="Naturhistorisches Museum Wien, Austria" xlink:href="http://grbio.org/institution/naturhistorisches-museum-wien-0" xlink:type="simple">NHMW</named-content> collection.</p><fig id="F11" position="float" orientation="portrait"><object-id xmlns:xlink="http://www.w3.org/1999/xlink" content-type="doi" xlink:type="simple">10.3897/zookeys.1223.139346.figure11</object-id><object-id xmlns:xlink="http://www.w3.org/1999/xlink" content-type="arpha" xlink:type="simple">B228DF8F-7907-50B7-961B-DE30C8B797AF</object-id><label>Figure 11.</label><caption><p><italic><tp:taxon-name><tp:taxon-name-part taxon-name-part-type="genus" reg="Dalodesmus">Dalodesmus</tp:taxon-name-part><tp:taxon-name-part taxon-name-part-type="species" reg="tectus">tectus</tp:taxon-name-part></tp:taxon-name></italic> Cook, 1896, ♂syntypes (<named-content xmlns:xlink="http://www.w3.org/1999/xlink" content-type="dwc:institutional_code" xlink:title="Zoological Museum of the Humboldt University in Berlin, Germany" xlink:href="http://grbio.org/institution/museum-f%C3%BCr-naturkunde-berlin-zoological-collections" xlink:type="simple">ZMB</named-content> MYR2110). Multi-layer photographs (<bold>A–F</bold>), drawings (after <xref ref-type="bibr" rid="B14">Hoffman 1974</xref>) (<bold>G, H</bold>). <bold>A</bold> Anterior body, dorsal view <bold>B</bold> both syntypes, fragmented mix <bold>C</bold> ventral view with gonopod <bold>D</bold> anterior body, lateral view with gonopod <bold>E</bold> telson, ventral view <bold>F</bold> telson, lateral view <bold>G</bold> gonopod, posterior view; gonopod, mesal view of acropodite. Abbreviations: fe = femorite; lb = lateral branch; mb = mesal branch. Not to scale.</p></caption><graphic xmlns:xlink="http://www.w3.org/1999/xlink" xlink:href="zookeys-1223-185_article-139346__-g011.jpg" position="float" orientation="portrait" xlink:type="simple" id="oo_1215835.jpg"><uri content-type="original_file" xlink:type="simple">https://binary.pensoft.net/fig/1215835</uri></graphic></fig><p><xref ref-type="bibr" rid="B14">Hoffman (1974)</xref> listed the type locality as Nosy Be, overlooking that the only male specimens used for the first description by de Saussure and Zehntner had come in fact from Franz Sikora (so either central Madagascar or Fort Dauphin in the southeast). We discovered another Malagasy <tp:taxon-name><tp:taxon-name-part taxon-name-part-type="family">Dalodesmidae</tp:taxon-name-part></tp:taxon-name> species (see <italic><tp:taxon-name><tp:taxon-name-part taxon-name-part-type="genus" reg="Phymatodesmus">Phymatodesmus</tp:taxon-name-part><tp:taxon-name-part taxon-name-part-type="species" reg="sakalava">sakalava</tp:taxon-name-part></tp:taxon-name></italic> above) collected by Franz Sikora that had actually come from Andasibe, exactly the same locality whence Hoffman briefly redescribed the species and finely illustrated its gonopodal structure. Thus, based on the female-based records of “<italic><tp:taxon-name><tp:taxon-name-part taxon-name-part-type="genus" reg="Dalodesmus">D.</tp:taxon-name-part><tp:taxon-name-part taxon-name-part-type="species" reg="hova">hova</tp:taxon-name-part></tp:taxon-name></italic>”, <italic><tp:taxon-name><tp:taxon-name-part taxon-name-part-type="genus" reg="Dalodesmus">D.</tp:taxon-name-part><tp:taxon-name-part taxon-name-part-type="species" reg="tectus">tectus</tp:taxon-name-part></tp:taxon-name></italic> could be a congener particularly widely distributed across Madagascar, ranging from the isles of Nosy Be and Nosy Sakatia in the very north to Fort Dauphin (Tolagnaro) in the very southeast. If true, this seems to be the most widespread native millipede in Madagascar. The populations from Nosy Be and Fort Dauphin, from which the gonopods are currently unknown, should be carefully checked in the future to clarify their taxonomic status. Nosy Be is the type locality of another two <tp:taxon-name><tp:taxon-name-part taxon-name-part-type="family">Dalodesmidae</tp:taxon-name-part></tp:taxon-name>, <italic><tp:taxon-name><tp:taxon-name-part taxon-name-part-type="genus" reg="Dalodesmus">D.</tp:taxon-name-part><tp:taxon-name-part taxon-name-part-type="species" reg="odontopezus">odontopezus</tp:taxon-name-part></tp:taxon-name></italic> and <italic><tp:taxon-name><tp:taxon-name-part taxon-name-part-type="genus" reg="Eutubercularium">Eutubercularium</tp:taxon-name-part><tp:taxon-name-part taxon-name-part-type="species" reg="voeltzkowi">voeltzkowi</tp:taxon-name-part></tp:taxon-name></italic>.</p></tp:treatment-sec><tp:treatment-sec sec-type="description" id="SECID0EWYBG"><title>Brief description.</title><p>(After <xref ref-type="bibr" rid="B6">Cook 1896</xref> and <xref ref-type="bibr" rid="B17">Jeekel 1965</xref>.) Body of ♂ syntypes ~ 21 mm long and 2.8 mm wide. Colouration uniformly dark brown. Paraterga largely subhorizontal, lying below dorsum; tips sharpened caudally, but not projecting past posterior margin; dorsal surface between paraterga mostly tuberculate, tuberculations being rounded to subconical (Fig. <xref ref-type="fig" rid="F11">11A</xref>).</p><p>Gonopods (Fig. <xref ref-type="fig" rid="F11">11C, D, G, H</xref>) showing nearly bare femorites (fe), both only basally with 2+2 lateral setae, coupled with rather simple acropodite: an untraceable, apparently rudimentary solenomere lying between both branches of a distinct solenophore: the highest, suberect, at midlength unequally bifid mesal branch (mb) and a much shorter, strongly folded and lamelliform lateral branch (lb).</p><p>Based on a restudy of the gonopods of the type series of <italic><tp:taxon-name><tp:taxon-name-part taxon-name-part-type="genus" reg="Dalodesmus">D.</tp:taxon-name-part><tp:taxon-name-part taxon-name-part-type="species" reg="tectus">tectus</tp:taxon-name-part></tp:taxon-name></italic>, no meaningful differences to the gonopodal structure of <italic><tp:taxon-name><tp:taxon-name-part taxon-name-part-type="genus" reg="Dalodesmus">D.</tp:taxon-name-part><tp:taxon-name-part taxon-name-part-type="species" reg="hova">hova</tp:taxon-name-part></tp:taxon-name></italic> as illustrated by <xref ref-type="bibr" rid="B7">de Saussure and Zehntner (1897)</xref> and redescribed by <xref ref-type="bibr" rid="B14">Hoffman (1974)</xref> could be found (Fig. <xref ref-type="fig" rid="F12">12A–H</xref>). The potential type locality of <italic><tp:taxon-name><tp:taxon-name-part taxon-name-part-type="genus" reg="Dalodesmus">D.</tp:taxon-name-part><tp:taxon-name-part taxon-name-part-type="species" reg="tectus">tectus</tp:taxon-name-part></tp:taxon-name></italic> (central Madagascar) fits very well to the type locality of <italic><tp:taxon-name><tp:taxon-name-part taxon-name-part-type="genus" reg="Dalodesmus">D.</tp:taxon-name-part><tp:taxon-name-part taxon-name-part-type="species" reg="hova">hova</tp:taxon-name-part></tp:taxon-name></italic> (Andasibe).</p><fig id="F12" position="float" orientation="portrait"><object-id xmlns:xlink="http://www.w3.org/1999/xlink" content-type="doi" xlink:type="simple">10.3897/zookeys.1223.139346.figure12</object-id><object-id xmlns:xlink="http://www.w3.org/1999/xlink" content-type="arpha" xlink:type="simple">4F364BEB-93E8-5C39-A399-540A8327A45F</object-id><label>Figure 12.</label><caption><p><italic><tp:taxon-name><tp:taxon-name-part taxon-name-part-type="genus" reg="Dalodesmus">Dalodesmus</tp:taxon-name-part><tp:taxon-name-part taxon-name-part-type="species" reg="tectus">tectus</tp:taxon-name-part></tp:taxon-name></italic> Cook, 1896, syntypes of <italic><tp:taxon-name><tp:taxon-name-part taxon-name-part-type="genus" reg="Dalodesmus">D.</tp:taxon-name-part><tp:taxon-name-part taxon-name-part-type="species" reg="hova">hova</tp:taxon-name-part></tp:taxon-name></italic> (de Saussure &amp; Zehntner, 1897) syn. nov., ♀ syntype (<bold>A</bold>) and ♂ syntype (<bold>E, F</bold>) (after <xref ref-type="bibr" rid="B9">de Saussure and Zehntner 1902</xref>), ♂ syntype (<bold>B–D</bold>) (after <xref ref-type="bibr" rid="B12">Golovatch and Hoffman 1989</xref>), all from Nosy Be, and ♂ from Andasibe National Park (<bold>E–H</bold>) (after <xref ref-type="bibr" rid="B14">Hoffman 1974</xref>). <bold>A</bold> Anterior part of body, dorsal view <bold>B</bold> right half of metazonum 10, dorsal view <bold>C</bold> posterior end of body, dorsal view <bold>D</bold> body ring 9, oral view <bold>E</bold> right gonopod, ventral view <bold>F</bold> left gonopod, lateral view <bold>G, H</bold> left gonopod, ventral and lateral views, respectively. Abbreviations: cx = coxite, fe = femorite, lb = lateral branch, mb = mesal branch, sl = solenomere. Scale bar: 1000 µm (<bold>B–D</bold>).</p></caption><graphic xmlns:xlink="http://www.w3.org/1999/xlink" xlink:href="zookeys-1223-185_article-139346__-g012.jpg" position="float" orientation="portrait" xlink:type="simple" id="oo_1215836.jpg"><uri content-type="original_file" xlink:type="simple">https://binary.pensoft.net/fig/1215836</uri></graphic></fig></tp:treatment-sec><ref-list><ref id="B14"><mixed-citation xmlns:xlink="http://www.w3.org/1999/xlink" xlink:type="simple"><person-group><name name-style="western"><surname>Hoffman</surname><given-names>RL</given-names></name></person-group> (<year>1974</year>) <article-title>Short studies on dalodesmid millipeds from South Africa and Madagascar.</article-title><source>Wasmann Journal of Biology</source><volume>32</volume>(<issue>2</issue>): <fpage>221</fpage>–<lpage>246</lpage>.</mixed-citation></ref><ref id="B9"><mixed-citation xmlns:xlink="http://www.w3.org/1999/xlink" xlink:type="simple"><person-group><name name-style="western"><surname>de Saussure</surname><given-names>H</given-names></name><name name-style="western"><surname>Zehntner</surname><given-names>L</given-names></name></person-group> (<year>1902</year>) <article-title>Myriapodes de Madagascar.</article-title> In: <person-group><name name-style="western"><surname>Grandidier</surname><given-names>A</given-names></name></person-group> (<role>Ed.</role>) <issue-title>Histoire physique, naturelle et politique de Madagascar.</issue-title><source>Imprimérie nationale, Paris</source>, <fpage>1</fpage>–<lpage>356</lpage>.</mixed-citation></ref><ref id="B12"><mixed-citation xmlns:xlink="http://www.w3.org/1999/xlink" xlink:type="simple"><person-group><name name-style="western"><surname>Golovatch</surname><given-names>SI</given-names></name><name name-style="western"><surname>Hoffman</surname><given-names>RL</given-names></name></person-group> (<year>1989</year>) <article-title>Identity of <italic><tp:taxon-name><tp:taxon-name-part taxon-name-part-type="genus">Polydesmus</tp:taxon-name-part><tp:taxon-name-part taxon-name-part-type="species">hamatus</tp:taxon-name-part></tp:taxon-name></italic> Brandt 1841, a Malagasy milliped (<tp:taxon-name><tp:taxon-name-part taxon-name-part-type="class">Diplopoda</tp:taxon-name-part></tp:taxon-name><tp:taxon-name><tp:taxon-name-part taxon-name-part-type="order">Polydesmida</tp:taxon-name-part></tp:taxon-name><tp:taxon-name><tp:taxon-name-part taxon-name-part-type="family">Dalodesmidae</tp:taxon-name-part></tp:taxon-name>).</article-title><source>Tropical Zoology</source><volume>2</volume>: <fpage>159</fpage>–<lpage>164</lpage>. <ext-link xlink:href="10.1080/03946975.1989.10539436" ext-link-type="doi" xlink:type="simple">https://doi.org/10.1080/03946975.1989.10539436</ext-link></mixed-citation></ref><ref id="B2"><mixed-citation xmlns:xlink="http://www.w3.org/1999/xlink" xlink:type="simple"><person-group><name name-style="western"><surname>Attems</surname><given-names>C</given-names></name></person-group> (<year>1940</year>) <tp:taxon-name><tp:taxon-name-part taxon-name-part-type="subphylum">Myriapoda</tp:taxon-name-part></tp:taxon-name> 3. <tp:taxon-name><tp:taxon-name-part taxon-name-part-type="superfamily">Polydesmoidea</tp:taxon-name-part></tp:taxon-name> III. Fam. <tp:taxon-name><tp:taxon-name-part taxon-name-part-type="family">Polydesmidae</tp:taxon-name-part></tp:taxon-name>, <tp:taxon-name><tp:taxon-name-part taxon-name-part-type="family">Vanhoeffeniidae</tp:taxon-name-part></tp:taxon-name>, <tp:taxon-name><tp:taxon-name-part taxon-name-part-type="family">Cryptodesmidae</tp:taxon-name-part></tp:taxon-name>, <tp:taxon-name><tp:taxon-name-part taxon-name-part-type="family">Oniscodesmidae</tp:taxon-name-part></tp:taxon-name>, <tp:taxon-name><tp:taxon-name-part taxon-name-part-type="family">Sphaerotrichopidae</tp:taxon-name-part></tp:taxon-name>, <tp:taxon-name><tp:taxon-name-part taxon-name-part-type="family">Peridontodesmidae</tp:taxon-name-part></tp:taxon-name>, <tp:taxon-name><tp:taxon-name-part taxon-name-part-type="family">Rhachidesmidae</tp:taxon-name-part></tp:taxon-name>, <tp:taxon-name><tp:taxon-name-part taxon-name-part-type="family">Macellolophidae</tp:taxon-name-part></tp:taxon-name>, <tp:taxon-name><tp:taxon-name-part taxon-name-part-type="family">Pandirodesmidae</tp:taxon-name-part></tp:taxon-name>. Das Tierreich 70, i– xvii+1–577. <ext-link xlink:href="10.1515/9783111609645.1" ext-link-type="doi" xlink:type="simple">https://doi.org/10.1515/9783111609645.1</ext-link></mixed-citation></ref><ref id="B17"><mixed-citation xmlns:xlink="http://www.w3.org/1999/xlink" xlink:type="simple"><person-group><name name-style="western"><surname>Jeekel</surname><given-names>CAW</given-names></name></person-group> (<year>1965</year>) <article-title>The identity of <italic><tp:taxon-name><tp:taxon-name-part taxon-name-part-type="genus">Dalodesmus</tp:taxon-name-part><tp:taxon-name-part taxon-name-part-type="species">tectus</tp:taxon-name-part></tp:taxon-name></italic> Cook, 1896, and the status of the family names <tp:taxon-name><tp:taxon-name-part taxon-name-part-type="family">Dalodesmidae</tp:taxon-name-part></tp:taxon-name> Cook, 1896, <tp:taxon-name><tp:taxon-name-part taxon-name-part-type="family">Vanhoeffeniidae</tp:taxon-name-part></tp:taxon-name> Attems, 1914 and <tp:taxon-name><tp:taxon-name-part taxon-name-part-type="family">Sphaeriotrichopodidae</tp:taxon-name-part></tp:taxon-name> Attems, 1914 (<tp:taxon-name><tp:taxon-name-part taxon-name-part-type="class">Diplopoda</tp:taxon-name-part></tp:taxon-name>, <tp:taxon-name><tp:taxon-name-part taxon-name-part-type="order">Polydesmida</tp:taxon-name-part></tp:taxon-name>).</article-title><source>Entomologische Berichten</source><volume>25</volume>: <fpage>236</fpage>–<lpage>239</lpage>.</mixed-citation></ref><ref id="B10"><mixed-citation xmlns:xlink="http://www.w3.org/1999/xlink" xlink:type="simple"><person-group><name name-style="western"><surname>Enghoff</surname><given-names>H</given-names></name></person-group> (<year>2003</year>) <article-title><tp:taxon-name><tp:taxon-name-part taxon-name-part-type="class">Diplopoda</tp:taxon-name-part></tp:taxon-name>, millipedes.</article-title> In: <person-group><name name-style="western"><surname>Goodman</surname><given-names>SM</given-names></name><name name-style="western"><surname>Benstead</surname><given-names>JP</given-names></name></person-group> (<role>Eds</role>) <issue-title>The Natural History of Madagascar.</issue-title><source>University of Chicago Press, Chicago and London</source>, <fpage>617</fpage>–<lpage>627</lpage>.</mixed-citation></ref><ref id="B22"><mixed-citation xmlns:xlink="http://www.w3.org/1999/xlink" xlink:type="simple"><person-group><name name-style="western"><surname>Wesener</surname><given-names>T</given-names></name><name name-style="western"><surname>Enghoff</surname><given-names>H</given-names></name></person-group> (<year>2022</year>) <article-title><tp:taxon-name><tp:taxon-name-part taxon-name-part-type="class">Diplopoda</tp:taxon-name-part></tp:taxon-name>, millipedes, <italic>Menavetraka</italic>, <italic>Ankodabitra</italic>, <italic>Ankodiavitry</italic>, <italic>Marotanana</italic>, <italic>Sakolavitsy</italic>.</article-title> In: <person-group><name name-style="western"><surname>Fisher</surname><given-names>BL</given-names></name><name name-style="western"><surname>Goodman</surname><given-names>SM</given-names></name></person-group> (<role>Eds</role>) <issue-title>The New Natural History of Madagascar.</issue-title><source>Princeton University Press USA</source>, <fpage>918</fpage>–<lpage>933</lpage>. <ext-link xlink:href="10.2307/j.ctv2ks6tbb.118" ext-link-type="doi" xlink:type="simple">https://doi.org/10.2307/j.ctv2ks6tbb.118</ext-link></mixed-citation></ref><ref id="B8"><mixed-citation xmlns:xlink="http://www.w3.org/1999/xlink" xlink:type="simple"><person-group><name name-style="western"><surname>de Saussure</surname><given-names>H</given-names></name><name name-style="western"><surname>Zehntner</surname><given-names>L</given-names></name></person-group> (<year>1901</year>) <article-title>Myriopoden aus Madagaskar und Zanzibar, gesammelt von Dr. A. Voeltzkow.</article-title><source>Abhandlungen der Senckenbergischen naturforschenden Gesellschaft</source><volume>26</volume>(<issue>4</issue>): <fpage>429</fpage>–<lpage>460</lpage>.</mixed-citation></ref><ref id="B16"><mixed-citation xmlns:xlink="http://www.w3.org/1999/xlink" xlink:type="simple"><person-group><name name-style="western"><surname>Hollier</surname><given-names>J</given-names></name><name name-style="western"><surname>Wesener</surname><given-names>T</given-names></name></person-group> (<year>2017</year>) <article-title>The <tp:taxon-name><tp:taxon-name-part taxon-name-part-type="class">Diplopoda</tp:taxon-name-part></tp:taxon-name> (<tp:taxon-name><tp:taxon-name-part taxon-name-part-type="subphylum">Myriapoda</tp:taxon-name-part></tp:taxon-name>) of Madagascar described by Henri de Saussure and Leo Zehntner.</article-title><source>Revue suisse de Zoologie</source><volume>124</volume>(<issue>1</issue>): <fpage>53</fpage>–<lpage>65</lpage>. <ext-link xlink:href="10.5281/zenodo.322665" ext-link-type="doi" xlink:type="simple">https://doi.org/10.5281/zenodo.322665</ext-link></mixed-citation></ref><ref id="B6"><mixed-citation xmlns:xlink="http://www.w3.org/1999/xlink" xlink:type="simple"><person-group><name name-style="western"><surname>Cook</surname><given-names>OF</given-names></name></person-group> (<year>1896</year>) <article-title><italic><tp:taxon-name><tp:taxon-name-part taxon-name-part-type="genus">Cryptodesmus</tp:taxon-name-part></tp:taxon-name></italic> and its allies.</article-title><source>Brandtia</source><volume>5</volume>: <fpage>19</fpage>–<lpage>28</lpage>.</mixed-citation></ref><ref id="B7"><mixed-citation xmlns:xlink="http://www.w3.org/1999/xlink" xlink:type="simple"><person-group><name name-style="western"><surname>de Saussure</surname><given-names>H</given-names></name><name name-style="western"><surname>Zehntner</surname><given-names>L</given-names></name></person-group> (<year>1897</year>) Atlas de l’histoire naturelle des Myriapodes. In: Grandidier A (Ed.) Histoire physique, naturelle et politique de Madagascar. Paris: Imprimérie nationale, Pl 1–15.</mixed-citation></ref></ref-list></tp:taxon-treatment>
