# Supplementary material for: ﻿Revision of the millipede family Dalodesmidae in Madagascar, with descriptions of two new Malagasy species of Dalodesmus Cook, 1896 (Diplopoda, Polydesmida)
Source: Zookeys. 2025 Jan 8;1223:185–220. doi: 10.3897/zookeys.1223.139346 (PMC11736306; doi:10.3897/zookeys.1223.139346)
Supplement: XML Treatment for Dalodesmus kompantsevi [file zookeys.1223.139346-treatment10.xml]

<!DOCTYPE tp:taxon-treatment
  PUBLIC "-//TaxonX//DTD Taxonomic Treatment Publishing DTD v0 20100105//EN" "tax-treatment-NSO.dtd">
<tp:taxon-treatment xmlns:tp="http://www.plazi.org/taxpub"><tp:treatment-meta><kwd-group><label>Taxon classification</label><kwd>
                <named-content content-type="kingdom">Animalia</named-content>
              </kwd><kwd>
                <named-content content-type="order">Polydesmida</named-content>
              </kwd><kwd>
                <named-content content-type="family">Dalodesmidae</named-content>
              </kwd></kwd-group><mixed-citation publication-type="journal"><person-group><name><surname>Wesener</surname><given-names>Thomas</given-names></name><name><surname>Akkari</surname><given-names>Nesrine</given-names></name><name><surname>Golovatch</surname><given-names>Sergei I.</given-names></name></person-group><article-title>﻿Revision of the millipede family <tp:taxon-name><tp:taxon-name-part taxon-name-part-type="family">Dalodesmidae</tp:taxon-name-part></tp:taxon-name> in Madagascar, with descriptions of two new Malagasy species of <italic><tp:taxon-name><tp:taxon-name-part taxon-name-part-type="genus" reg="Dalodesmus">Dalodesmus</tp:taxon-name-part></tp:taxon-name></italic> Cook, 1896 (<tp:taxon-name><tp:taxon-name-part taxon-name-part-type="class">Diplopoda</tp:taxon-name-part></tp:taxon-name>, <tp:taxon-name><tp:taxon-name-part taxon-name-part-type="order">Polydesmida</tp:taxon-name-part></tp:taxon-name>)</article-title><source>Zookeys</source><day>08</day><month>01</month><year>2025</year><volume>1223</volume><fpage>185</fpage><lpage>220</lpage><pub-id pub-id-type="doi">10.3897/zookeys.1223.139346</pub-id></mixed-citation></tp:treatment-meta><tp:nomenclature><label>﻿</label><tp:taxon-name>
              <object-id xmlns:xlink="http://www.w3.org/1999/xlink" content-type="arpha" xlink:type="simple">B77BE40B-1CC8-5299-8AFA-F927C052F425</object-id>
              <tp:taxon-name-part taxon-name-part-type="genus" reg="Dalodesmus">Dalodesmus</tp:taxon-name-part>
              <tp:taxon-name-part taxon-name-part-type="species" reg="kompantsevi">kompantsevi</tp:taxon-name-part>
              <object-id xmlns:xlink="http://www.w3.org/1999/xlink" content-type="zoobank" xlink:type="simple">https://zoobank.org/B8043509-6990-4E62-99B8-CDFE90E3B656</object-id>
            </tp:taxon-name><tp:taxon-status xmlns:xlink="http://www.w3.org/1999/xlink" xlink:type="simple">sp. nov.</tp:taxon-status><xref ref-type="fig" rid="F13">Figs 13</xref><xref ref-type="fig" rid="F14">, 14</xref></tp:nomenclature><tp:treatment-sec sec-type="type material" id="SECID0EE6BG"><title>Type material.</title><p><bold><italic>Holotype</italic></bold> • ♂ (<abbrev xmlns:xlink="http://www.w3.org/1999/xlink" content-type="institution" xlink:title="Zoological Museum, State University of Moscow, Russia" id="ABBRID0EP6BG" xlink:type="simple">ZMUM</abbrev>), Northern Madagascar, Antsiranana Prov., 4 km SW of Joffreville (= Ambohitra), Parc National Montagne d’Ambre, <named-content xmlns:xlink="http://www.w3.org/1999/xlink" content-type="dwc:verbatimCoordinates" xlink:type="simple"><named-content content-type="geo-json" specific-use="{&#34;type&#34;:&#34;Point&#34;,&#34;coordinates&#34;:[49.183001,-12.513580]}" id="NCID0EX6BG" xlink:type="simple">12.51358°S, 49.183001°E</named-content></named-content>, 900–1000 m a.s.l., tropical forest, 16–18.XII.2018, A. Kompantsev leg.</p></tp:treatment-sec><tp:treatment-sec sec-type="material" id="SECID0E36BG"><title>Other material.</title><p>• 1 ♀, (<named-content xmlns:xlink="http://www.w3.org/1999/xlink" content-type="dwc:institutional_code" xlink:title="Museum «La Specola», Florence, Italy" xlink:href="http://grbio.org/institution/museo-zoologico-la-specola-universita-di-firenze" xlink:type="simple">MZUF</named-content> Fi-30A), Madagascar, Montagne d’Ambre, 900 m, c/o grande cascade, leg. 26 Sept. 1989, L. Bartolozzi &amp; S. Taiti.</p></tp:treatment-sec><tp:treatment-sec sec-type="diagnosis" id="SECID0EIAAI"><title>Diagnosis.</title><p>Tips of paraterga not projecting past posterior tergal margin (Fig. <xref ref-type="fig" rid="F13">13A–C</xref>), like in <italic><tp:taxon-name><tp:taxon-name-part taxon-name-part-type="genus" reg="Dalodesmus">D.</tp:taxon-name-part><tp:taxon-name-part taxon-name-part-type="species" reg="hova">hova</tp:taxon-name-part></tp:taxon-name></italic>, <italic><tp:taxon-name><tp:taxon-name-part taxon-name-part-type="genus" reg="Dalodesmus">D.</tp:taxon-name-part><tp:taxon-name-part taxon-name-part-type="species" reg="tectus">tectus</tp:taxon-name-part></tp:taxon-name></italic> and <italic><tp:taxon-name><tp:taxon-name-part taxon-name-part-type="genus" reg="Dalodesmus">D.</tp:taxon-name-part><tp:taxon-name-part taxon-name-part-type="species" reg="speophilus">speophilus</tp:taxon-name-part></tp:taxon-name></italic> sp. nov., vs sharper and projecting beyond margin in <italic><tp:taxon-name><tp:taxon-name-part taxon-name-part-type="genus" reg="Dalodesmus">D.</tp:taxon-name-part><tp:taxon-name-part taxon-name-part-type="species" reg="hamatus">hamatus</tp:taxon-name-part></tp:taxon-name></italic>, <italic><tp:taxon-name><tp:taxon-name-part taxon-name-part-type="genus" reg="Dalodesmus">D.</tp:taxon-name-part><tp:taxon-name-part taxon-name-part-type="species" reg="odontopezus">odontopezus</tp:taxon-name-part></tp:taxon-name></italic> and <italic><tp:taxon-name><tp:taxon-name-part taxon-name-part-type="genus" reg="Dalodesmus">D.</tp:taxon-name-part><tp:taxon-name-part taxon-name-part-type="species" reg="orator">orator</tp:taxon-name-part></tp:taxon-name></italic>. Differs from all other species of the genus primarily by the light colouration, coupled with the unusually compact, short, and clearly trifid acropodite, this being divided into three subequally long and upright branches: a middle, subacuminate and non-sigmoid solenomere (sl) flanked by a securiform, axe-shaped mesal branch (mb) and a nearly finger-shaped lateral branch (lb) of the solenophore (Fig. <xref ref-type="fig" rid="F13">13E, F</xref>). See also Key below.</p><fig id="F13" position="float" orientation="portrait"><object-id xmlns:xlink="http://www.w3.org/1999/xlink" content-type="doi" xlink:type="simple">10.3897/zookeys.1223.139346.figure13</object-id><object-id xmlns:xlink="http://www.w3.org/1999/xlink" content-type="arpha" xlink:type="simple">B81D76F5-097E-56EC-97B7-6059B4CB59D2</object-id><label>Figure 13.</label><caption><p><italic><tp:taxon-name><tp:taxon-name-part taxon-name-part-type="genus" reg="Dalodesmus">Dalodesmus</tp:taxon-name-part><tp:taxon-name-part taxon-name-part-type="species" reg="kompantsevi">kompantsevi</tp:taxon-name-part></tp:taxon-name></italic> sp. nov., ♂ holotype: <bold>A–C</bold> habitus, dorsal, lateral, and ventral views, respectively <bold>D</bold> body ring 7 with gonopods in situ, ventral view <bold>E, F</bold> gonopods, dorsal and ventral views, respectively. Abbreviations: fe femorite, lb lateral branch, mb mesal branch, sl solenomere. Photographs by K. Makarov, taken not to scale.</p></caption><graphic xmlns:xlink="http://www.w3.org/1999/xlink" xlink:href="zookeys-1223-185_article-139346__-g013.jpg" position="float" orientation="portrait" xlink:type="simple" id="oo_1215837.jpg"><uri content-type="original_file" xlink:type="simple">https://binary.pensoft.net/fig/1215837</uri></graphic></fig></tp:treatment-sec><tp:treatment-sec sec-type="etymology" id="SECID0EWDAI"><title>Etymology.</title><p>To honour the late Aleksandr Kompantsev (Russia), the collector.</p></tp:treatment-sec><tp:treatment-sec sec-type="description" id="SECID0E2DAI"><title>Description.</title><p>Length of holotype ~ 23 mm, width of midbody pro- and metazona 1.5 and 2.9 mm, respectively. Width of prozona 2.2 mm, of metazona 4.2 mm in ♀ non-type.</p><p>Colouration in alcohol uniformly pale brown to beige, axial stripe on prozona thin, vague, and grey, antennae somewhat infuscate, increasingly brown distad (Fig. <xref ref-type="fig" rid="F13">13A–C</xref>).</p><p>Body with 20 rings. Tegument mainly dull to only slightly shining, microgranulate to microtuberculate throughout, even surfaces of prozona and of metazona below paraterga finely microgranulate, sterna granulate. Head also densely microtuberculate or granulate throughout, micropilose up to level of antennae; epicranial suture thin, but distinct; genae squarish, set off ventrally from gnathochilarial stipes by a small, but evident ridge (Fig. <xref ref-type="fig" rid="F13">13A–C</xref>). Interantennal isthmus ~ 2 × diameter of antennal socket (Fig. <xref ref-type="fig" rid="F13">13C</xref>). Antennae short and rather clavate, in situ reaching back past ring 3 when stretched dorsally, very densely setose and microgranulate. In length, antennomere 6 &gt; 5 &gt; 3 &gt; 4 &gt; 2 &gt; 1 = 7; antennomere 6 the largest and the highest, antennomeres 5 and 6 each with a small, round, distodorsal knob. In width, collum &lt; head &lt; ring 3 &lt; 2 = 4–16; thereafter body gradually tapering towards telson (Fig. <xref ref-type="fig" rid="F13">13A</xref>). Collum transversely suboval, regularly and broadly rounded laterally, densely tuberculate, most tuberculations being slightly oblong-oval, evident, equipped with very short, mostly subclavate setae and arranged in 7–8 transverse, rather irregular, arcuate rows. Metaterga 2 and 3 each with four similar transverse arcuated rows of setiferous tubercles, following metaterga each largely with 5–6 such rows (Figs <xref ref-type="fig" rid="F13">13A</xref>, <xref ref-type="fig" rid="F14">14A, B</xref>). Paraterga well-developed, set high (mostly at upper ¼ body), largely slightly upturned to subhorizontal, thus leaving the dorsum only faintly convex (Figs <xref ref-type="fig" rid="F13">13B</xref>, <xref ref-type="fig" rid="F14">14B</xref>); anterior and posterior margins of paraterga 2 and 3 clearly drawn both forward and caudad, following paraterga drawn increasingly only caudad, but caudal corners produced past rear tergal margin only on rings 17–19; posterior margins clearly bisinuate, well concave behind paraterga (Fig. <xref ref-type="fig" rid="F13">13A–C</xref>). Lateral and caudal margins of paraterga beset with numerous, similarly oblong, and usually subequal, setigerous tubercles/lobulations, caudolateral lobulation nearly sharp. Ozopores (Fig. <xref ref-type="fig" rid="F14">14B, D</xref>) inconspicuous, opening dorsally near penultimate lateral lobulation on pore-baring rings 5, 7, 9, 10, 12, 13, 15–19. Strictures between pro- and metazona narrow and rather deep, nearly smooth (Fig. <xref ref-type="fig" rid="F14">14C</xref>). Epiproct small, conical and subtruncate at tip. Hypoproct trapeziform, with 1+1 setae borne on distinct oblong knobs at caudal margin. Limbus very thin, small, and entire. Neither an axial line nor pleurosternal carinae (Fig. <xref ref-type="fig" rid="F13">13A–C</xref>). Endotergum inconspicuous, posterior margin of metazona projecting into long, sharp, apically microdenticulate, triangular projections (Fig. <xref ref-type="fig" rid="F14">14E</xref>).</p><fig id="F14" position="float" orientation="portrait"><object-id xmlns:xlink="http://www.w3.org/1999/xlink" content-type="doi" xlink:type="simple">10.3897/zookeys.1223.139346.figure14</object-id><object-id xmlns:xlink="http://www.w3.org/1999/xlink" content-type="arpha" xlink:type="simple">48491778-792C-5E67-B661-E613E9EB5A32</object-id><label>Figure 14.</label><caption><p><italic><tp:taxon-name><tp:taxon-name-part taxon-name-part-type="genus" reg="Dalodesmus">Dalodesmus</tp:taxon-name-part><tp:taxon-name-part taxon-name-part-type="species" reg="kompantsevi">kompantsevi</tp:taxon-name-part></tp:taxon-name></italic> sp. nov., ♀ (<named-content xmlns:xlink="http://www.w3.org/1999/xlink" content-type="dwc:institutional_code" xlink:title="Museum «La Specola», Florence, Italy" xlink:href="http://grbio.org/institution/museo-zoologico-la-specola-universita-di-firenze" xlink:type="simple">MZUF</named-content> Fi30A). <abbrev xmlns:xlink="http://www.w3.org/1999/xlink" xlink:title="scanning electron microscopy" id="ABBRID0EQGAI" xlink:type="simple">SEM</abbrev> micrographs <bold>A</bold> midbody ring with pro- and metazonite, dorsal view <bold>B</bold> midbody ring, paranotum with ozopore <bold>C</bold> detail of surface structures of prozonite and metazonite <bold>D</bold> ozopore <bold>E</bold> endotergum <bold>F</bold> midbody legs. Scale bars: 1000 µm (<bold>A</bold>); 100 µm (<bold>B, C</bold>); 10 µm (<bold>D, E</bold>); 200 µm (<bold>F</bold>).</p></caption><graphic xmlns:xlink="http://www.w3.org/1999/xlink" xlink:href="zookeys-1223-185_article-139346__-g014.jpg" position="float" orientation="portrait" xlink:type="simple" id="oo_1215838.jpg"><uri content-type="original_file" xlink:type="simple">https://binary.pensoft.net/fig/1215838</uri></graphic></fig><p>Sterna mostly densely setose, deep, and narrow between coxae 1–3, increasingly broad thereafter, clearly excavate between coxae 5 and 6 (♂); postgonopodal sterna rather flat, devoid of modifications, cross-impressions faint (Fig. <xref ref-type="fig" rid="F13">13C</xref>). Gonopodal aperture roundly pentagonal, relatively small, taking up ~ 1/3 width of metazonum 7, clearly open and drawn into metazonum 6 (Fig. <xref ref-type="fig" rid="F13">13D</xref>). Legs incrassate, rather long. 1.4–1.5 × as long as body height, with small, stout, abundant and usual curved setae (Fig. <xref ref-type="fig" rid="F14">14F</xref>) with admixture of sphaerotrichomes ventrally on all podomeres (♂); gonopores on coxae 2 inconspicuous, each borne on a very small swelling (♂); prefemora not bulged laterally; claws very small; in length, tarsus &gt; femur &gt; prefemur &gt; tibia &gt; postfemur &gt; coxa.</p><p>Gonopods (Fig. <xref ref-type="fig" rid="F13">13D–F</xref>) very slender and long, tips in situ reaching anteriorly beyond coxae 6 (Fig. <xref ref-type="fig" rid="F13">13C, D</xref>). Both coxites and clearly prefemoral (= densely setose) parts of telopodites equally very short and stout, fused medially, the former fully and the latter mostly hidden inside gonopodal aperture. Femorites (fe) contiguous medially in basal 1/3, basically bare and only one at base with a distinct lateral seta, both very faintly attenuating and diverging distad. Acropodites of both telopodites clearly diverging, but unusually compact, short, and clearly trifid, being divided into three subequally short and upright branches: a middle, subacuminate and non-sigmoid solenomere (sl) flanked by a solenophore represented by a securiform, axe-shaped mesal branch (mb) and a nearly finger-shaped lateral branch (lb) with a mesal knob parabasally.</p></tp:treatment-sec></tp:taxon-treatment>
