# Supplementary material for: ﻿Revision of the millipede family Dalodesmidae in Madagascar, with descriptions of two new Malagasy species of Dalodesmus Cook, 1896 (Diplopoda, Polydesmida)
Source: Zookeys. 2025 Jan 8;1223:185–220. doi: 10.3897/zookeys.1223.139346 (PMC11736306; doi:10.3897/zookeys.1223.139346)
Supplement: XML Treatment for Dalodesmus speophilus [file zookeys.1223.139346-treatment11.xml]

<!DOCTYPE tp:taxon-treatment
  PUBLIC "-//TaxonX//DTD Taxonomic Treatment Publishing DTD v0 20100105//EN" "tax-treatment-NSO.dtd">
<tp:taxon-treatment xmlns:tp="http://www.plazi.org/taxpub"><tp:treatment-meta><kwd-group><label>Taxon classification</label><kwd>
                <named-content content-type="kingdom">Animalia</named-content>
              </kwd><kwd>
                <named-content content-type="order">Polydesmida</named-content>
              </kwd><kwd>
                <named-content content-type="family">Dalodesmidae</named-content>
              </kwd></kwd-group><mixed-citation publication-type="journal"><person-group><name><surname>Wesener</surname><given-names>Thomas</given-names></name><name><surname>Akkari</surname><given-names>Nesrine</given-names></name><name><surname>Golovatch</surname><given-names>Sergei I.</given-names></name></person-group><article-title>﻿Revision of the millipede family <tp:taxon-name><tp:taxon-name-part taxon-name-part-type="family">Dalodesmidae</tp:taxon-name-part></tp:taxon-name> in Madagascar, with descriptions of two new Malagasy species of <italic><tp:taxon-name><tp:taxon-name-part taxon-name-part-type="genus" reg="Dalodesmus">Dalodesmus</tp:taxon-name-part></tp:taxon-name></italic> Cook, 1896 (<tp:taxon-name><tp:taxon-name-part taxon-name-part-type="class">Diplopoda</tp:taxon-name-part></tp:taxon-name>, <tp:taxon-name><tp:taxon-name-part taxon-name-part-type="order">Polydesmida</tp:taxon-name-part></tp:taxon-name>)</article-title><source>Zookeys</source><day>08</day><month>01</month><year>2025</year><volume>1223</volume><fpage>185</fpage><lpage>220</lpage><pub-id pub-id-type="doi">10.3897/zookeys.1223.139346</pub-id></mixed-citation></tp:treatment-meta><tp:nomenclature><label>﻿</label><tp:taxon-name>
              <object-id xmlns:xlink="http://www.w3.org/1999/xlink" content-type="arpha" xlink:type="simple">42B51489-FA57-5CB4-97D6-53CBD8BBF811</object-id>
              <tp:taxon-name-part taxon-name-part-type="genus" reg="Dalodesmus">Dalodesmus</tp:taxon-name-part>
              <tp:taxon-name-part taxon-name-part-type="species" reg="speophilus">speophilus</tp:taxon-name-part>
              <object-id xmlns:xlink="http://www.w3.org/1999/xlink" content-type="zoobank" xlink:type="simple">https://zoobank.org/F72BC885-741B-4E04-B34D-4C0DDD286655</object-id>
            </tp:taxon-name><tp:taxon-status xmlns:xlink="http://www.w3.org/1999/xlink" xlink:type="simple">sp. nov.</tp:taxon-status><xref ref-type="fig" rid="F15">Figs 15</xref><xref ref-type="fig" rid="F16">, 16</xref><xref ref-type="fig" rid="F17">, 17</xref><xref ref-type="fig" rid="F18">, 18</xref></tp:nomenclature><tp:treatment-sec sec-type="type material" id="SECID0E5JAI"><title>Type material.</title><p><bold><italic>Holotype</italic></bold> • ♂ (<named-content xmlns:xlink="http://www.w3.org/1999/xlink" content-type="dwc:institutional_code" xlink:title="Museum «La Specola», Florence, Italy" xlink:href="http://grbio.org/institution/museo-zoologico-la-specola-universita-di-firenze" xlink:type="simple">MZUF</named-content>), Madagascar, Grotta di Anjohibe, <named-content xmlns:xlink="http://www.w3.org/1999/xlink" content-type="dwc:verbatimCoordinates" xlink:type="simple"><named-content content-type="geo-json" specific-use="{&#34;type&#34;:&#34;Point&#34;,&#34;coordinates&#34;:[46.884997,-15.542522]}" id="NCID0ERKAI" xlink:type="simple">15°32'33.08"S, 46°53'5.99"E</named-content></named-content>, 12.ix.1989, L. Bartolozzi &amp; S. Taiti leg.; <bold><italic>Paratypes</italic></bold>: 6 ♂, 12 ♀, 12 juv. (<named-content xmlns:xlink="http://www.w3.org/1999/xlink" content-type="dwc:institutional_code" xlink:title="Museum «La Specola», Florence, Italy" xlink:href="http://grbio.org/institution/museo-zoologico-la-specola-universita-di-firenze" xlink:type="simple">MZUF</named-content>); 1 M, 1 F (<named-content xmlns:xlink="http://www.w3.org/1999/xlink" content-type="dwc:institutional_code" xlink:title="Zoologisches Forschungsinstitut und Museum Alexander Koenig, Germany" xlink:href="http://grbio.org/institution/zoologisches-forschungsmuseum-alexander-koenig" xlink:type="simple">ZFMK</named-content>), same data as holotype.</p></tp:treatment-sec><tp:treatment-sec sec-type="diagnosis" id="SECID0EDLAI"><title>Diagnosis.</title><p>Length &lt; 20 mm in both sexes, the smallest species of the genus (all other species with males &gt; 21 mm). Tips of paraterga not projecting past posterior tergal margin, like in <italic><tp:taxon-name><tp:taxon-name-part taxon-name-part-type="genus" reg="Dalodesmus">D.</tp:taxon-name-part><tp:taxon-name-part taxon-name-part-type="species" reg="hova">hova</tp:taxon-name-part></tp:taxon-name></italic>, <italic><tp:taxon-name><tp:taxon-name-part taxon-name-part-type="genus" reg="Dalodesmus">D.</tp:taxon-name-part><tp:taxon-name-part taxon-name-part-type="species" reg="tectus">tectus</tp:taxon-name-part></tp:taxon-name></italic>, <italic><tp:taxon-name><tp:taxon-name-part taxon-name-part-type="genus" reg="Dalodesmus">D.</tp:taxon-name-part><tp:taxon-name-part taxon-name-part-type="species" reg="kompantsevi">kompantsevi</tp:taxon-name-part></tp:taxon-name></italic> sp. nov., vs sharper and projecting beyond margin in <italic><tp:taxon-name><tp:taxon-name-part taxon-name-part-type="genus" reg="Dalodesmus">D.</tp:taxon-name-part><tp:taxon-name-part taxon-name-part-type="species" reg="hamatus">hamatus</tp:taxon-name-part></tp:taxon-name></italic>, <italic><tp:taxon-name><tp:taxon-name-part taxon-name-part-type="genus" reg="Dalodesmus">D.</tp:taxon-name-part><tp:taxon-name-part taxon-name-part-type="species" reg="odontopezus">odontopezus</tp:taxon-name-part></tp:taxon-name></italic> and <italic><tp:taxon-name><tp:taxon-name-part taxon-name-part-type="genus" reg="Dalodesmus">D.</tp:taxon-name-part><tp:taxon-name-part taxon-name-part-type="species" reg="orator">orator</tp:taxon-name-part></tp:taxon-name></italic>. Differs from <italic><tp:taxon-name><tp:taxon-name-part taxon-name-part-type="genus" reg="Dalodesmus">D.</tp:taxon-name-part><tp:taxon-name-part taxon-name-part-type="species" reg="hova">hova</tp:taxon-name-part></tp:taxon-name></italic>, <italic><tp:taxon-name><tp:taxon-name-part taxon-name-part-type="genus" reg="Dalodesmus">D.</tp:taxon-name-part><tp:taxon-name-part taxon-name-part-type="species" reg="tectus">tectus</tp:taxon-name-part></tp:taxon-name></italic>, and <italic><tp:taxon-name><tp:taxon-name-part taxon-name-part-type="genus" reg="Dalodesmus">D.</tp:taxon-name-part><tp:taxon-name-part taxon-name-part-type="species" reg="kompantsevi">kompantsevi</tp:taxon-name-part></tp:taxon-name></italic> sp. nov. in the contrasting yellow paratergal tips (uniformly brown in the other species). Gonopods unique for the genus <italic><tp:taxon-name><tp:taxon-name-part taxon-name-part-type="genus" reg="Dalodesmus">Dalodesmus</tp:taxon-name-part></tp:taxon-name></italic> in the main branch being subdivided into an apical and a subapical branch. See also Key below.</p></tp:treatment-sec><tp:treatment-sec sec-type="etymology" id="SECID0ETOAI"><title>Etymology.</title><p>From <italic>speophilus</italic>, a noun in apposition, after the type locality, a gigantic cave.</p></tp:treatment-sec><tp:treatment-sec sec-type="description" id="SECID0EDPAI"><title>Description.</title><p>Length in male ~ 16.5–17.5 mm (<italic>n</italic> = 3), width of midbody pro- and metazona 1.5 and 2.8–2.9 mm (<italic>n</italic> = 3), respectively, female length 16.5–19 mm (<italic>n</italic> = 4), width of prozona 1.6 mm (<italic>n</italic> = 1), of metazona 3.7–4.1 mm (<italic>n</italic> = 4).</p><p>Colouration in alcohol light brown to beige, paraterga light, head brown, epicranium grey, legs light, except for a few tarsi pale grey; antennae dark brown (Fig. <xref ref-type="fig" rid="F15">15A–F</xref>). A live photograph of a potential <italic><tp:taxon-name><tp:taxon-name-part taxon-name-part-type="genus" reg="Dalodesmus">D.</tp:taxon-name-part><tp:taxon-name-part taxon-name-part-type="species" reg="speophilus">speophilus</tp:taxon-name-part></tp:taxon-name></italic> sp. nov., 70 km away from the type locality, shows dull, dark brown to blackish tergites with pale white to almost yellow paratergal tips, legs white to pale grey (Fig. <xref ref-type="fig" rid="F16">16D</xref>).</p><fig id="F15" position="float" orientation="portrait"><object-id xmlns:xlink="http://www.w3.org/1999/xlink" content-type="doi" xlink:type="simple">10.3897/zookeys.1223.139346.figure15</object-id><object-id xmlns:xlink="http://www.w3.org/1999/xlink" content-type="arpha" xlink:type="simple">CC89EE6D-98CE-50FF-AB34-85049CCB5D99</object-id><label>Figure 15.</label><caption><p><italic><tp:taxon-name><tp:taxon-name-part taxon-name-part-type="genus" reg="Dalodesmus">Dalodesmus</tp:taxon-name-part><tp:taxon-name-part taxon-name-part-type="species" reg="speophilus">speophilus</tp:taxon-name-part></tp:taxon-name></italic> sp. nov., ♂ holotype (<named-content xmlns:xlink="http://www.w3.org/1999/xlink" content-type="dwc:institutional_code" xlink:title="Museum «La Specola», Florence, Italy" xlink:href="http://grbio.org/institution/museo-zoologico-la-specola-universita-di-firenze" xlink:type="simple">MZUF</named-content>), multi-layer photographs <bold>A</bold> habitus, dorsal view <bold>B</bold> midbody rings, dorsal view <bold>C</bold> posterior body rings, dorsal view <bold>D</bold> head, ventral view <bold>E</bold> posterior body rings with telson, dorsal view <bold>F</bold> telson, ventral view. Not to scale.</p></caption><graphic xmlns:xlink="http://www.w3.org/1999/xlink" xlink:href="zookeys-1223-185_article-139346__-g015.jpg" position="float" orientation="portrait" xlink:type="simple" id="oo_1215839.jpg"><uri content-type="original_file" xlink:type="simple">https://binary.pensoft.net/fig/1215839</uri></graphic></fig><fig id="F16" position="float" orientation="portrait"><object-id xmlns:xlink="http://www.w3.org/1999/xlink" content-type="doi" xlink:type="simple">10.3897/zookeys.1223.139346.figure16</object-id><object-id xmlns:xlink="http://www.w3.org/1999/xlink" content-type="arpha" xlink:type="simple">7F2612A8-B0BF-5DC3-9A98-9AEBA2A27B38</object-id><label>Figure 16.</label><caption><p><italic><tp:taxon-name><tp:taxon-name-part taxon-name-part-type="genus" reg="Dalodesmus">Dalodesmus</tp:taxon-name-part><tp:taxon-name-part taxon-name-part-type="species" reg="speophilus">speophilus</tp:taxon-name-part></tp:taxon-name></italic> sp. nov., <bold>A–C, E</bold> ♂ holotype (<named-content xmlns:xlink="http://www.w3.org/1999/xlink" content-type="dwc:institutional_code" xlink:title="Museum «La Specola», Florence, Italy" xlink:href="http://grbio.org/institution/museo-zoologico-la-specola-universita-di-firenze" xlink:type="simple">MZUF</named-content>), multi-layer photographs <bold>D</bold> photograph of live specimen of <tp:taxon-name><tp:taxon-name-part taxon-name-part-type="genus" reg="Dalodesmus">Dalodesmus</tp:taxon-name-part><tp:taxon-name-part taxon-name-part-type="uncertainty-rank">cf.</tp:taxon-name-part><tp:taxon-name-part taxon-name-part-type="species" reg="speophilus">speophilus</tp:taxon-name-part></tp:taxon-name>, courtesy Justin Gerlach. <bold>A</bold> Anterior part of body with gonopods, ventral view <bold>B</bold> gonopods, posterior view <bold>C</bold> gonopods, lateral view <bold>D</bold> live specimen <bold>E</bold> habitus, lateral view. Not to scale.</p></caption><graphic xmlns:xlink="http://www.w3.org/1999/xlink" xlink:href="zookeys-1223-185_article-139346__-g016.jpg" position="float" orientation="portrait" xlink:type="simple" id="oo_1215840.jpg"><uri content-type="original_file" xlink:type="simple">https://binary.pensoft.net/fig/1215840</uri></graphic></fig><p>Body with 20 rings. Tegument mainly dull, microgranulate to microtuberculate throughout, even surfaces of prozona and of metazona below paraterga finely microgranulate, sterna granulate. Head also densely microtuberculate or granulate throughout, micropilose up to level of antennae; epicranial suture thin, but distinct; genae squarish, set off ventrally from gnathochilarial stipes by a small, but evident ridge (Figs <xref ref-type="fig" rid="F15">15D</xref>, <xref ref-type="fig" rid="F16">16A</xref>). Interantennal isthmus ~ 2 × diameter of antennal socket (Fig. <xref ref-type="fig" rid="F15">15D</xref>). Antennae short and rather clavate, in situ reaching in both sexes back past ring 3 when stretched dorsally, very densely setose and microgranulate. In length, antennomere 6 &gt; 2 &gt; 5 &gt; 4 &gt; 2 &gt; 1 = 7; antennomere 6 the largest and the highest, antennomeres 5 and 6 each with a small, round, distodorsal knob, most likely beset with sensory cones. In width, collum ≤ head &lt; ring 3 &lt; 2 &lt; 4–16; thereafter body gradually tapering towards telson (Fig. <xref ref-type="fig" rid="F15">15A</xref>). Collum transversely suboval, regularly and broadly rounded laterally, densely tuberculate, most tuberculations being slightly oblong-oval, evident, equipped with very short, mostly subclavate setae and arranged in 20–22 lateral, 7–8 transverse, rather irregular, arcuated rows. Metaterga 2 and 3 narrow, each with four similar, transverse, arcuated rows of setigerous tubercles (Fig. <xref ref-type="fig" rid="F17">17C</xref>), following metaterga each largely with 5–6 such rows (Fig. <xref ref-type="fig" rid="F15">15A</xref>). Paraterga well-developed, set high (mostly at upper ¼ body), largely slightly upturned to subhorizontal, thus leaving the dorsum only faintly convex (Fig. <xref ref-type="fig" rid="F15">15A–C</xref>); anterior and posterior margins of paraterga 2 and 3 clearly drawn both forward and caudad, following paraterga drawn increasingly only caudad, but caudal corners produced past rear tergal margin only on rings 15–19; posterior margins clearly bisinuate, well concave behind paraterga (Fig. <xref ref-type="fig" rid="F15">15E</xref>). Lateral and caudal margins of paraterga beset with numerous, similarly oblong and usually subequal, setigerous tubercles/lobulations, caudolateral lobulation being nearly sharp (Fig. <xref ref-type="fig" rid="F17">17A, B</xref>). Ozopores inconspicuous (Fig. <xref ref-type="fig" rid="F17">17E, F</xref>), opening dorsally near penultimate lateral lobulation on pore-baring rings 5, 7, 9, 10, 12, 13, 15–19. Strictures between pro- and metazona narrow and rather deep, nearly smooth (Fig. <xref ref-type="fig" rid="F17">17A</xref>).</p><fig id="F17" position="float" orientation="portrait"><object-id xmlns:xlink="http://www.w3.org/1999/xlink" content-type="doi" xlink:type="simple">10.3897/zookeys.1223.139346.figure17</object-id><object-id xmlns:xlink="http://www.w3.org/1999/xlink" content-type="arpha" xlink:type="simple">014B1FAE-C71F-5027-8ABE-C3DF4D93EE25</object-id><label>Figure 17.</label><caption><p><italic><tp:taxon-name><tp:taxon-name-part taxon-name-part-type="genus" reg="Dalodesmus">Dalodesmus</tp:taxon-name-part><tp:taxon-name-part taxon-name-part-type="species" reg="speophilus">speophilus</tp:taxon-name-part></tp:taxon-name></italic> sp. nov., ♂ holotype (<named-content xmlns:xlink="http://www.w3.org/1999/xlink" content-type="dwc:institutional_code" xlink:title="Museum «La Specola», Florence, Italy" xlink:href="http://grbio.org/institution/museo-zoologico-la-specola-universita-di-firenze" xlink:type="simple">MZUF</named-content>), ♀ paratype (<named-content xmlns:xlink="http://www.w3.org/1999/xlink" content-type="dwc:institutional_code" xlink:title="Zoologisches Forschungsinstitut und Museum Alexander Koenig, Germany" xlink:href="http://grbio.org/institution/zoologisches-forschungsmuseum-alexander-koenig" xlink:type="simple">ZFMK</named-content>), <abbrev xmlns:xlink="http://www.w3.org/1999/xlink" xlink:title="scanning electron microscopy" id="ABBRID0EUVAI" xlink:type="simple">SEM</abbrev> micrographs <bold>A</bold> midbody ring with pro- and metazonite, dorsal view <bold>B</bold> surface of metazonite <bold>C</bold> detail of surface structures of metazonite <bold>D</bold> endotergum <bold>E</bold> paratergum with ozopore <bold>F</bold> ozopore <bold>G</bold> gonopod, apical view <bold>H</bold> female vulva; <bold>I</bold> endotergum, ventral view <bold>J</bold> male leg pair 1, posterior view <bold>K</bold> tarsus 1 <bold>L</bold> midbody legs. Scale bars: 200 mm (<bold>A, L</bold>); 100 µm (<bold>B, E, G, H, J, K</bold>); 10 µm (<bold>C; D, I</bold>); 20 µm (<bold>F</bold>).</p></caption><graphic xmlns:xlink="http://www.w3.org/1999/xlink" xlink:href="zookeys-1223-185_article-139346__-g017.jpg" position="float" orientation="portrait" xlink:type="simple" id="oo_1215841.jpg"><uri content-type="original_file" xlink:type="simple">https://binary.pensoft.net/fig/1215841</uri></graphic></fig><p>Telson: Epiproct small, conical and subtruncate at tip. Hypoproct trapeziform, with 1+1 setae borne on distinct oblong knobs at caudal margin. Paraprocts with 2+2 setae on triangular, projecting knobs (Figs <xref ref-type="fig" rid="F15">15E, F</xref>, <xref ref-type="fig" rid="F16">16E</xref>).</p><p>Limbus very thin, small, and entire. Neither an axial line nor pleurosternal carinae (Fig. <xref ref-type="fig" rid="F15">15A–C</xref>). Endotergum inconspicuous, posterior margin of metazona projecting into dense, long sharp, apically microdenticulate, triangular projections (Fig. <xref ref-type="fig" rid="F15">15D, I</xref>).</p><p>Gonopodal aperture roundly pentagonal, relatively small, taking up ~ 1/2 width of metazonum 7, clearly open and drawn into metazonum 6 (Fig. <xref ref-type="fig" rid="F16">16A</xref>).</p><p>First ♂ leg-pair shorter and wider than other legs, with long coxae, large; size of its podomeres: tarsus &gt; coxa &gt; prefemur = femur &gt; postfemur = tibia (Fig. <xref ref-type="fig" rid="F17">17J</xref>), tarsus with sharp claw, ventral spines, and numerous long setae (Fig. <xref ref-type="fig" rid="F17">17K</xref>). Midbody legs incrassate, rather long. 1.4–1.5 × as long as body height (Fig. <xref ref-type="fig" rid="F17">17L</xref>), with small, stout, abundant, and usually curved setae with admixture of sphaerotrichomes ventrally on all podomeres (♂); gonopores on ♂ coxae 2 inconspicuous, each borne on a very small swelling (♂); prefemora not bulged laterally; claws very small; in length, tarsus &gt; femur &gt; prefemur &gt; tibia &gt; postfemur &gt; coxa.</p><p>♀ vulva setose, symmetrical, lateral and inner plates of same width. Operculum large, each side with three or four very long setae, longest reaching the apical margin of vulva (Fig. <xref ref-type="fig" rid="F17">17H</xref>).</p><p>Gonopods (Figs <xref ref-type="fig" rid="F16">16B, C</xref>, <xref ref-type="fig" rid="F17">17G</xref>, <xref ref-type="fig" rid="F18">18A–L</xref>) very slender and long, tips in situ reaching anteriorly until coxae 5 (Fig. <xref ref-type="fig" rid="F16">16A, B</xref>). Both coxites and prefemoral (= densely setose parts) of telopodites equally very short and stout, fused medially, the former fully and the latter mostly hidden inside gonopodal aperture. Femorites (fe) contiguous medially in basal 1/3, sparsely setose almost all along, both slightly flattened dorsoventrally and diverging distad towards acropodites. Apical portions of telopodite (= acropodites) clearly diverging, rather complex and compact, curved ventrad and clearly divided into four unequal branches: a short, submesal, tubiform, simple and non-sigmoid solenomere (sl) flanked by a rather elaborate, tri-branched solenophore, this latter being represented by an immediately adjacent, short, lobe-shaped, lateral branch (lb), a large, subacuminate, slender, twisted, and membranous medial branch (mb) with a denticle near base, and an apical (ab) and a subapical branch (sb), both latter membranous, curved/bent ventrad and ragged/irregular in shape.</p><fig id="F18" position="float" orientation="portrait"><object-id xmlns:xlink="http://www.w3.org/1999/xlink" content-type="doi" xlink:type="simple">10.3897/zookeys.1223.139346.figure18</object-id><object-id xmlns:xlink="http://www.w3.org/1999/xlink" content-type="arpha" xlink:type="simple">4E1F3E02-0901-5B42-B4B2-8CA236AE2E3D</object-id><label>Figure 18.</label><caption><p><italic><tp:taxon-name><tp:taxon-name-part taxon-name-part-type="genus" reg="Dalodesmus">Dalodesmus</tp:taxon-name-part><tp:taxon-name-part taxon-name-part-type="species" reg="speophilus">speophilus</tp:taxon-name-part></tp:taxon-name></italic> sp. nov., ♂ holotype (<named-content xmlns:xlink="http://www.w3.org/1999/xlink" content-type="dwc:institutional_code" xlink:title="Museum «La Specola», Florence, Italy" xlink:href="http://grbio.org/institution/museo-zoologico-la-specola-universita-di-firenze" xlink:type="simple">MZUF</named-content>), <abbrev xmlns:xlink="http://www.w3.org/1999/xlink" xlink:title="scanning electron microscopy" id="ABBRID0EVZAI" xlink:type="simple">SEM</abbrev> micrographs, right gonopod <bold>A</bold> anterior view <bold>B</bold> postero-mesal view <bold>C</bold> mesal view <bold>D</bold> posterior view <bold>E</bold> lateral view <bold>F</bold> lateral view <bold>G</bold> acropodite, anterior view <bold>H</bold> acropodite, postero-mesal view <bold>I</bold> acropodite, mesal view <bold>J</bold> acropodite, posterior view <bold>K</bold> acropodite, lateral view <bold>L</bold> acropodite, lateral view. Abbreviations: ab = apical branch; fe = femorite; lb = lateral branch; mb = mesal branch; sb = subapical branch; sl = solenomere branch. Scale bars: 100 µm.</p></caption><graphic xmlns:xlink="http://www.w3.org/1999/xlink" xlink:href="zookeys-1223-185_article-139346__-g018.jpg" position="float" orientation="portrait" xlink:type="simple" id="oo_1215842.jpg"><uri content-type="original_file" xlink:type="simple">https://binary.pensoft.net/fig/1215842</uri></graphic></fig></tp:treatment-sec></tp:taxon-treatment>
